# Supplementary material for: Impact of clinical input variable uncertainties on ten-year atherosclerotic cardiovascular disease risk using new pooled cohort equations
Source: BMC Cardiovasc Disord. 2016 Aug 31;16(1):165. doi: 10.1186/s12872-016-0352-x (PMC5007709; doi:10.1186/s12872-016-0352-x)
Supplement: Additional file 1: — Dataset: our detailed analysis dataset of NHANES data. (XLSX 319 kb) [file 12872_2016_352_MOESM1_ESM.xlsx]

## Sheet: DataSet
Sequnece Number (SEQN)	Gender	Race	Diabetes	Smoker	Blood Pressure	Age (Years)	Total Cholesterol (mg/dl)	HDL Cholesterol (mg/dl)	Blood Pressure (mmHg)	Ten Year Risk (%)	Reduced Profile Risk (%)	5 Year No-Change Risk (%)	5 Year Risk Difference (%)	baseline risk >= 5.0 %	baseline risk >= 7.5 %	reduced_risk risk >= 5.0 %	reduced_risk risk >= 7.5 %	no_change_risk risk >= 5.0 %	no_change_risk risk >= 7.5 %
31131	female	african	non_diabetic	non_smoker	treated	44	105	39	139	3.42486	2.09024	4.12854	2.03829	No	No	No	No	No	No
31132	male	caucasian	diabetic	non_smoker	treated	70	147	59	131	30.8816	35.515	43.389	7.87399	Yes	Yes	Yes	Yes	Yes	Yes
31134	male	caucasian	non_diabetic	non_smoker	treated	73	186	49	120	22.3426	24.5779	30.1909	5.61304	Yes	Yes	Yes	Yes	Yes	Yes
31154	male	african	non_diabetic	smoker	treated	62	190	54	147	28.7378	16.6544	33.6556	17.0012	Yes	Yes	Yes	Yes	Yes	Yes
31156	female	african	non_diabetic	non_smoker	treated	43	189	59	150	3.54652	2.46508	4.9688	2.50372	No	No	No	No	No	No
31162	female	caucasian	diabetic	non_smoker	treated	71	224	47	101	17.3791	22.5939	27.154	4.56005	Yes	Yes	Yes	Yes	Yes	Yes
31164	male	caucasian	non_diabetic	non_smoker	treated	54	159	46	130	5.02814	5.70231	8.13118	2.42887	Yes	No	Yes	No	Yes	Yes
31175	male	african	non_diabetic	non_smoker	untreated	75	242	141	188	20.5063	18.8809	23.596	4.71511	Yes	Yes	Yes	Yes	Yes	Yes
31179	male	caucasian	non_diabetic	non_smoker	treated	71	140	50	144	22.9355	26.3674	32.6038	6.23635	Yes	Yes	Yes	Yes	Yes	Yes
31192	female	caucasian	diabetic	non_smoker	treated	60	245	66	125	8.3	10.2455	13.7154	3.4699	Yes	Yes	Yes	Yes	Yes	Yes
31195	male	caucasian	non_diabetic	non_smoker	treated	73	169	43	112	20.229	22.3159	27.5124	5.19647	Yes	Yes	Yes	Yes	Yes	Yes
31223	male	caucasian	non_diabetic	non_smoker	untreated	61	237	40	125	12.0813	12.3685	16.5324	4.16391	Yes	Yes	Yes	Yes	Yes	Yes
31227	male	caucasian	non_diabetic	non_smoker	treated	64	212	81	164	16.2641	18.51	24.0868	5.57684	Yes	Yes	Yes	Yes	Yes	Yes
31266	male	caucasian	non_diabetic	non_smoker	treated	62	151	41	116	9.02089	10.1075	13.5295	3.42205	Yes	Yes	Yes	Yes	Yes	Yes
31273	male	caucasian	non_diabetic	non_smoker	untreated	62	233	77	147	10.8944	12.1948	16.2056	4.01072	Yes	Yes	Yes	Yes	Yes	Yes
31277	female	caucasian	non_diabetic	non_smoker	untreated	61	299	104	143	4.07782	5.49175	7.30471	1.81296	No	No	Yes	No	Yes	No
31278	male	caucasian	non_diabetic	smoker	treated	65	254	41	139	29.6088	22.3772	34.1913	11.814	Yes	Yes	Yes	Yes	Yes	Yes
31285	female	caucasian	non_diabetic	non_smoker	treated	57	291	41	109	4.29815	4.32653	6.02869	1.70216	No	No	No	No	Yes	No
31291	male	african	non_diabetic	non_smoker	treated	52	222	39	151	14.3197	13.8467	17.6233	3.77663	Yes	Yes	Yes	Yes	Yes	Yes
31308	male	african	non_diabetic	smoker	treated	59	210	95	149	23.4003	13.4705	27.8103	14.3398	Yes	Yes	Yes	Yes	Yes	Yes
31324	female	african	non_diabetic	non_smoker	untreated	47	196	46	152	3.8236	3.01003	5.49158	2.48155	No	No	No	No	Yes	No
31334	female	african	non_diabetic	non_smoker	treated	55	252	103	152	5.99649	6.08214	9.52951	3.44736	Yes	No	Yes	No	Yes	Yes
31337	male	caucasian	non_diabetic	non_smoker	untreated	54	217	54	132	5.53133	6.00458	8.52785	2.52327	Yes	No	Yes	No	Yes	Yes
31344	female	caucasian	non_diabetic	non_smoker	treated	55	211	47	96	1.85071	2.03053	2.90116	0.87063	No	No	No	No	No	No
31348	male	african	non_diabetic	smoker	treated	62	162	52	135	24.2299	13.8597	28.5396	14.6799	Yes	Yes	Yes	Yes	Yes	Yes
31358	female	african	diabetic	non_smoker	treated	62	180	57	137	18.6136	17.4815	23.7752	6.29367	Yes	Yes	Yes	Yes	Yes	Yes
31380	male	african	non_diabetic	smoker	treated	69	162	69	148	32.6385	18.8193	37.474	18.6547	Yes	Yes	Yes	Yes	Yes	Yes
31382	male	african	non_diabetic	non_smoker	treated	61	164	56	135	14.0182	13.1548	16.7618	3.60696	Yes	Yes	Yes	Yes	Yes	Yes
31386	female	caucasian	non_diabetic	smoker	treated	45	226	59	107	2.86402	0.78485	3.59556	2.81071	No	No	No	No	No	No
31388	female	caucasian	diabetic	non_smoker	treated	60	147	53	131	7.12615	9.43595	12.6515	3.21558	Yes	No	Yes	Yes	Yes	Yes
31393	male	african	diabetic	non_smoker	treated	70	232	66	126	31.2065	28.8924	35.8232	6.9308	Yes	Yes	Yes	Yes	Yes	Yes
31407	female	african	diabetic	smoker	treated	64	229	52	118	33.3885	18.3546	42.5078	24.1532	Yes	Yes	Yes	Yes	Yes	Yes
31432	female	caucasian	non_diabetic	non_smoker	untreated	45	193	67	115	0.454532	0.468981	0.748763	0.279781	No	No	No	No	No	No
31454	male	caucasian	diabetic	non_smoker	treated	75	222	41	145	59.2304	61.4611	69.9163	8.45523	Yes	Yes	Yes	Yes	Yes	Yes
31464	male	caucasian	diabetic	smoker	treated	64	190	57	175	47.3255	39.1768	57.1828	18.006	Yes	Yes	Yes	Yes	Yes	Yes
31468	male	caucasian	non_diabetic	smoker	treated	55	264	44	147	22.6434	12.662	27.0987	14.4367	Yes	Yes	Yes	Yes	Yes	Yes
31471	female	african	diabetic	smoker	treated	49	243	92	107	3.92579	2.24793	7.8129	5.56497	No	No	No	No	Yes	Yes
31497	female	caucasian	non_diabetic	smoker	untreated	50	250	69	177	6.67792	2.53151	9.07564	6.54413	Yes	No	No	No	Yes	Yes
31551	female	caucasian	non_diabetic	non_smoker	treated	53	213	67	125	1.8352	2.14068	3.12258	0.9819	No	No	No	No	No	No
31555	male	caucasian	non_diabetic	non_smoker	untreated	43	324	58	137	3.56454	3.55414	5.55482	2.00068	No	No	No	No	Yes	No
31559	female	caucasian	diabetic	non_smoker	treated	66	199	51	139	18.377	23.6313	29.3958	5.76454	Yes	Yes	Yes	Yes	Yes	Yes
31563	female	caucasian	non_diabetic	non_smoker	untreated	61	160	65	151	3.85276	5.38002	7.15751	1.77749	No	No	Yes	No	Yes	No
31567	male	caucasian	non_diabetic	non_smoker	untreated	55	195	41	117	5.54478	5.91571	8.34284	2.42713	Yes	No	Yes	No	Yes	Yes
31569	female	caucasian	diabetic	non_smoker	treated	62	177	56	110	7.0099	9.22034	12.1491	2.92881	Yes	No	Yes	Yes	Yes	Yes
31585	female	caucasian	non_diabetic	non_smoker	untreated	40	204	53	137	0.737111	0.597058	1.01775	0.420694	No	No	No	No	No	No
31592	female	caucasian	non_diabetic	non_smoker	treated	62	155	49	121	4.38795	5.79449	7.68171	1.88722	No	No	Yes	No	Yes	Yes
31593	female	caucasian	non_diabetic	smoker	treated	58	183	40	159	14.1622	7.47476	19.1449	11.6702	Yes	Yes	Yes	No	Yes	Yes
31636	female	african	non_diabetic	non_smoker	treated	72	147	90	121	10.1584	12.7069	15.1825	2.47566	Yes	Yes	Yes	Yes	Yes	Yes
31707	female	caucasian	non_diabetic	non_smoker	treated	75	182	42	135	22.8658	30.873	35.7429	4.86982	Yes	Yes	Yes	Yes	Yes	Yes
31710	male	caucasian	non_diabetic	non_smoker	untreated	42	242	40	139	3.19067	3.22632	5.09408	1.86776	No	No	No	No	Yes	No
31720	female	african	non_diabetic	non_smoker	treated	73	176	58	135	13.718	14.6305	17.2178	2.58732	Yes	Yes	Yes	Yes	Yes	Yes
31721	male	african	non_diabetic	non_smoker	treated	62	220	47	157	21.5035	20.1818	25.4139	5.2321	Yes	Yes	Yes	Yes	Yes	Yes
31732	male	african	non_diabetic	non_smoker	treated	53	179	50	141	11.6038	11.1714	14.2805	3.10912	Yes	Yes	Yes	Yes	Yes	Yes
31734	male	caucasian	diabetic	non_smoker	treated	64	194	37	142	33.3437	34.8837	43.8739	8.99021	Yes	Yes	Yes	Yes	Yes	Yes
31744	female	caucasian	diabetic	non_smoker	treated	65	168	30	125	15.5669	18.4559	23.3391	4.88325	Yes	Yes	Yes	Yes	Yes	Yes
31752	male	caucasian	non_diabetic	smoker	untreated	51	198	55	127	7.22624	3.77589	9.92635	6.15046	Yes	No	No	No	Yes	Yes
31762	female	caucasian	diabetic	non_smoker	treated	70	191	62	147	28.2472	38.3844	45.3417	6.95723	Yes	Yes	Yes	Yes	Yes	Yes
31765	male	caucasian	non_diabetic	non_smoker	treated	70	187	69	132	18.5166	21.117	26.4801	5.36304	Yes	Yes	Yes	Yes	Yes	Yes
31778	male	african	non_diabetic	smoker	treated	41	213	41	126	9.7254	5.85674	12.7098	6.85304	Yes	Yes	Yes	No	Yes	Yes
31781	female	african	diabetic	smoker	treated	58	186	52	154	40.4948	18.9195	46.8985	27.979	Yes	Yes	Yes	Yes	Yes	Yes
31795	female	caucasian	non_diabetic	non_smoker	treated	60	205	48	120	4.35329	5.21602	7.0501	1.83408	No	No	Yes	No	Yes	No
31802	female	caucasian	diabetic	non_smoker	treated	60	303	47	150	17.0445	18.3686	24.1934	5.82482	Yes	Yes	Yes	Yes	Yes	Yes
31827	female	african	diabetic	smoker	treated	46	149	67	140	9.38184	3.88714	14.0239	10.1368	Yes	Yes	No	No	Yes	Yes
31843	female	african	non_diabetic	smoker	treated	54	180	59	157	15.2812	6.36045	19.2035	12.843	Yes	Yes	Yes	No	Yes	Yes
31877	male	african	non_diabetic	smoker	treated	62	214	40	153	34.0167	20.0332	39.56	19.5268	Yes	Yes	Yes	Yes	Yes	Yes
31894	female	caucasian	diabetic	non_smoker	treated	61	152	64	139	8.18876	11.354	15.0332	3.67916	Yes	Yes	Yes	Yes	Yes	Yes
31923	male	african	non_diabetic	non_smoker	treated	65	169	43	145	19.8858	18.5088	23.374	4.86519	Yes	Yes	Yes	Yes	Yes	Yes
31926	female	caucasian	non_diabetic	non_smoker	treated	51	196	71	143	1.64395	1.92895	2.87698	0.948028	No	No	No	No	No	No
31937	male	caucasian	diabetic	non_smoker	treated	57	109	41	129	9.27971	11.1517	15.3823	4.23065	Yes	Yes	Yes	Yes	Yes	Yes
31939	male	african	non_diabetic	smoker	untreated	41	166	57	128	5.12354	3.08889	6.74904	3.66015	Yes	No	No	No	Yes	No
31946	female	caucasian	diabetic	non_smoker	treated	65	187	45	110	10.9723	13.9533	17.7795	3.8262	Yes	Yes	Yes	Yes	Yes	Yes
31962	female	caucasian	non_diabetic	smoker	treated	54	239	103	103	2.56398	1.31773	4.12986	2.81212	No	No	No	No	No	No
31972	female	caucasian	non_diabetic	smoker	untreated	73	236	55	256	57.6226	54.4534	73.0077	18.5543	Yes	Yes	Yes	Yes	Yes	Yes
32011	female	african	diabetic	non_smoker	treated	74	193	60	127	31.0674	34.1512	38.8675	4.71635	Yes	Yes	Yes	Yes	Yes	Yes
32014	female	caucasian	non_diabetic	non_smoker	treated	59	164	52	168	6.0384	7.66994	10.4142	2.74431	Yes	No	Yes	Yes	Yes	Yes
32062	male	caucasian	diabetic	non_smoker	treated	73	117	26	129	44.5051	48.4114	56.9729	8.56141	Yes	Yes	Yes	Yes	Yes	Yes
32066	male	african	non_diabetic	smoker	treated	65	166	48	116	21.3947	12.0448	25.1037	13.0589	Yes	Yes	Yes	Yes	Yes	Yes
32079	male	caucasian	diabetic	non_smoker	treated	50	205	38	116	8.88094	9.21739	13.4249	4.20748	Yes	Yes	Yes	Yes	Yes	Yes
32099	male	african	non_diabetic	smoker	untreated	65	220	68	133	16.5878	9.31644	19.5707	10.2543	Yes	Yes	Yes	Yes	Yes	Yes
32120	female	caucasian	non_diabetic	non_smoker	treated	72	204	91	106	10.3603	15.9561	19.2073	3.25122	Yes	Yes	Yes	Yes	Yes	Yes
32127	female	caucasian	non_diabetic	smoker	treated	49	200	62	114	3.05996	1.1172	4.28204	3.16484	No	No	No	No	No	No
32129	male	caucasian	non_diabetic	non_smoker	treated	70	161	53	123	17.1949	19.5509	24.5815	5.03069	Yes	Yes	Yes	Yes	Yes	Yes
32167	male	caucasian	diabetic	non_smoker	treated	75	176	47	147	55.4142	59.6434	68.118	8.47461	Yes	Yes	Yes	Yes	Yes	Yes
32216	female	caucasian	non_diabetic	non_smoker	treated	53	135	60	98	0.743439	0.955687	1.39794	0.442251	No	No	No	No	No	No
32226	male	african	non_diabetic	non_smoker	untreated	40	167	84	122	2.30333	2.39413	3.06868	0.674543	No	No	No	No	No	No
32229	male	african	diabetic	non_smoker	treated	61	149	45	131	24.5969	23.1755	29.032	5.85651	Yes	Yes	Yes	Yes	Yes	Yes
32270	female	caucasian	non_diabetic	non_smoker	treated	57	160	43	127	3.20241	3.80664	5.31	1.50336	No	No	No	No	Yes	No
32279	female	caucasian	non_diabetic	non_smoker	treated	73	222	56	194	35.8746	46.8527	53.6665	6.81379	Yes	Yes	Yes	Yes	Yes	Yes
32296	male	caucasian	non_diabetic	non_smoker	treated	43	187	40	126	2.17948	2.36423	3.72074	1.35651	No	No	No	No	No	No
32359	female	african	non_diabetic	non_smoker	treated	41	185	50	126	1.72378	1.20989	2.57148	1.36159	No	No	No	No	No	No
32377	female	caucasian	non_diabetic	non_smoker	treated	72	182	33	154	22.4018	28.3336	33.5527	5.21905	Yes	Yes	Yes	Yes	Yes	Yes
32428	female	caucasian	non_diabetic	non_smoker	treated	63	223	83	122	4.75894	6.60574	8.66727	2.06154	No	No	Yes	No	Yes	Yes
32442	male	caucasian	non_diabetic	non_smoker	treated	72	242	91	150	26.2551	29.423	36.0193	6.59626	Yes	Yes	Yes	Yes	Yes	Yes
32443	female	caucasian	diabetic	non_smoker	treated	69	166	62	166	30.1189	41.3694	48.9136	7.54422	Yes	Yes	Yes	Yes	Yes	Yes
32481	female	caucasian	non_diabetic	smoker	treated	64	214	106	165	15.5089	12.4937	25.6457	13.152	Yes	Yes	Yes	Yes	Yes	Yes
32504	male	african	non_diabetic	non_smoker	treated	58	126	61	136	11.4556	10.8384	13.8623	3.0239	Yes	Yes	Yes	Yes	Yes	Yes
32530	female	caucasian	diabetic	non_smoker	treated	72	271	95	123	26.157	36.7644	43.0114	6.24706	Yes	Yes	Yes	Yes	Yes	Yes
32550	male	caucasian	non_diabetic	non_smoker	treated	56	230	66	121	5.98031	6.57424	9.22321	2.64897	Yes	No	Yes	No	Yes	Yes
32556	female	caucasian	non_diabetic	non_smoker	untreated	41	176	61	143	0.486878	0.451771	0.759966	0.308195	No	No	No	No	No	No
32586	female	caucasian	non_diabetic	non_smoker	treated	67	268	50	166	17.4653	21.3383	26.4478	5.10949	Yes	Yes	Yes	Yes	Yes	Yes
32601	female	caucasian	diabetic	smoker	treated	58	175	60	103	8.22137	4.78818	12.56	7.77177	Yes	Yes	No	No	Yes	Yes
32618	female	caucasian	non_diabetic	non_smoker	treated	64	171	38	116	6.01774	7.48326	9.71896	2.23569	Yes	No	Yes	No	Yes	Yes
32619	male	caucasian	non_diabetic	non_smoker	treated	52	259	62	135	6.13534	6.5101	9.40342	2.89333	Yes	No	Yes	No	Yes	Yes
32632	female	caucasian	non_diabetic	smoker	treated	55	186	48	117	5.71339	2.69193	8.00924	5.31731	Yes	No	No	No	Yes	Yes
32677	female	caucasian	diabetic	non_smoker	treated	53	189	41	157	8.03329	8.42457	12.1044	3.67988	Yes	Yes	Yes	Yes	Yes	Yes
32681	female	caucasian	non_diabetic	non_smoker	treated	67	208	83	139	9.60235	13.918	17.4534	3.53535	Yes	Yes	Yes	Yes	Yes	Yes
32690	female	caucasian	non_diabetic	non_smoker	treated	56	218	63	107	1.99465	2.38538	3.37092	0.985535	No	No	No	No	No	No
32696	male	african	diabetic	smoker	treated	69	168	29	147	62.4939	40.3992	68.8253	28.4262	Yes	Yes	Yes	Yes	Yes	Yes
32817	female	caucasian	non_diabetic	non_smoker	untreated	66	185	70	128	5.45682	7.87303	9.98422	2.1112	Yes	No	Yes	Yes	Yes	Yes
32821	female	caucasian	diabetic	non_smoker	treated	60	178	59	149	9.84379	12.7233	16.9498	4.2265	Yes	Yes	Yes	Yes	Yes	Yes
32858	female	caucasian	non_diabetic	smoker	treated	71	316	46	128	24.5451	19.5131	32.0358	12.5227	Yes	Yes	Yes	Yes	Yes	Yes
32880	female	african	diabetic	non_smoker	treated	62	155	55	155	22.5255	19.8383	26.8329	6.99456	Yes	Yes	Yes	Yes	Yes	Yes
32891	male	african	diabetic	non_smoker	treated	59	194	54	138	25.4862	24.1544	30.206	6.0516	Yes	Yes	Yes	Yes	Yes	Yes
32917	female	african	non_diabetic	non_smoker	treated	49	214	75	149	4.05478	3.42874	6.06354	2.63479	No	No	No	No	Yes	No
32926	male	caucasian	diabetic	non_smoker	treated	70	155	55	139	35.4025	39.9308	48.3643	8.43354	Yes	Yes	Yes	Yes	Yes	Yes
32932	male	caucasian	non_diabetic	non_smoker	treated	74	155	53	124	22.9598	26.1724	31.9159	5.74347	Yes	Yes	Yes	Yes	Yes	Yes
32954	female	caucasian	diabetic	non_smoker	treated	73	225	50	131	32.5241	42.0194	48.4888	6.4694	Yes	Yes	Yes	Yes	Yes	Yes
32959	female	african	non_diabetic	smoker	treated	51	230	56	109	4.3212	2.0216	6.77914	4.75754	No	No	No	No	Yes	No
32960	female	african	non_diabetic	non_smoker	treated	42	277	43	136	5.58772	3.51911	7.21373	3.69462	Yes	No	No	No	Yes	No
32962	female	caucasian	non_diabetic	non_smoker	treated	40	223	39	94	1.02284	0.711599	1.2204	0.508805	No	No	No	No	No	No
32972	female	caucasian	diabetic	non_smoker	treated	67	155	55	119	13.4073	18.7748	23.3662	4.5914	Yes	Yes	Yes	Yes	Yes	Yes
32989	female	caucasian	diabetic	non_smoker	treated	66	156	41	135	16.8596	21.84	27.2504	5.41038	Yes	Yes	Yes	Yes	Yes	Yes
33071	female	caucasian	diabetic	non_smoker	treated	69	176	56	156	28.1723	37.8703	45.0491	7.17882	Yes	Yes	Yes	Yes	Yes	Yes
33076	male	caucasian	diabetic	non_smoker	treated	54	326	47	96	12.7665	12.3366	17.3193	4.98271	Yes	Yes	Yes	Yes	Yes	Yes
33093	male	caucasian	diabetic	non_smoker	treated	74	174	38	121	43.5167	46.5632	54.7936	8.23039	Yes	Yes	Yes	Yes	Yes	Yes
33107	female	african	non_diabetic	non_smoker	treated	57	239	58	151	10.6718	9.0136	13.5319	4.51831	Yes	Yes	Yes	Yes	Yes	Yes
33114	male	caucasian	diabetic	non_smoker	untreated	64	206	48	117	19.5432	21.0266	27.1458	6.11922	Yes	Yes	Yes	Yes	Yes	Yes
33117	male	african	non_diabetic	non_smoker	treated	45	197	58	116	5.41981	5.40499	6.97273	1.56773	Yes	No	Yes	No	Yes	No
33154	male	caucasian	diabetic	smoker	untreated	46	268	51	149	21.3919	8.97566	27.0273	18.0517	Yes	Yes	Yes	Yes	Yes	Yes
33162	male	caucasian	non_diabetic	non_smoker	treated	51	159	34	129	4.92154	5.34008	7.79457	2.45448	No	No	Yes	No	Yes	Yes
33178	female	caucasian	non_diabetic	non_smoker	treated	45	258	68	127	1.18325	1.10867	1.77814	0.669473	No	No	No	No	No	No
33187	male	african	diabetic	non_smoker	treated	41	170	44	165	15.8521	16.1621	20.4913	4.32927	Yes	Yes	Yes	Yes	Yes	Yes
33200	female	african	non_diabetic	smoker	untreated	50	196	52	139	5.57527	2.56595	8.63413	6.06819	Yes	No	No	No	Yes	Yes
33202	male	caucasian	non_diabetic	non_smoker	treated	43	191	33	155	4.20719	4.36941	6.83544	2.46603	No	No	No	No	Yes	No
33207	female	caucasian	non_diabetic	smoker	treated	62	208	56	125	10.3774	6.7128	15.2151	8.50231	Yes	Yes	Yes	No	Yes	Yes
33214	male	african	non_diabetic	non_smoker	treated	62	202	80	125	12.146	11.3579	14.5146	3.15666	Yes	Yes	Yes	Yes	Yes	Yes
33228	male	caucasian	non_diabetic	non_smoker	untreated	44	154	51	156	1.57445	1.89189	2.94437	1.05248	No	No	No	No	No	No
33246	female	caucasian	non_diabetic	non_smoker	treated	73	278	69	143	21.8412	29.5007	34.652	5.15129	Yes	Yes	Yes	Yes	Yes	Yes
33247	female	caucasian	non_diabetic	non_smoker	treated	55	171	64	121	1.75808	2.21902	3.16915	0.950132	No	No	No	No	No	No
33260	male	caucasian	non_diabetic	non_smoker	untreated	67	192	86	123	10.1536	11.9492	15.4223	3.47318	Yes	Yes	Yes	Yes	Yes	Yes
33271	male	african	non_diabetic	non_smoker	untreated	68	213	62	114	8.63073	8.02136	10.1962	2.17479	Yes	Yes	Yes	Yes	Yes	Yes
33294	female	african	diabetic	non_smoker	treated	60	148	33	156	26.6781	19.5246	27.1924	7.66775	Yes	Yes	Yes	Yes	Yes	Yes
33307	male	african	diabetic	non_smoker	untreated	51	256	50	170	17.8593	17.5266	21.9515	4.42489	Yes	Yes	Yes	Yes	Yes	Yes
33321	male	caucasian	non_diabetic	non_smoker	treated	63	227	50	147	17.5852	18.625	24.3693	5.74428	Yes	Yes	Yes	Yes	Yes	Yes
33331	female	african	non_diabetic	smoker	treated	56	175	43	137	13.937	5.67495	16.6997	11.0248	Yes	Yes	Yes	No	Yes	Yes
33345	female	caucasian	non_diabetic	non_smoker	untreated	46	241	50	153	1.94029	1.73661	2.72837	0.991766	No	No	No	No	No	No
33346	female	caucasian	diabetic	non_smoker	treated	72	169	56	111	20.9641	29.6008	34.9914	5.39052	Yes	Yes	Yes	Yes	Yes	Yes
33363	female	caucasian	non_diabetic	non_smoker	treated	57	196	53	137	3.78012	4.50058	6.26894	1.76836	No	No	No	No	Yes	No
33364	male	caucasian	non_diabetic	smoker	treated	48	170	41	134	8.27924	3.8625	11.4393	7.5768	Yes	Yes	No	No	Yes	Yes
33390	male	african	non_diabetic	non_smoker	treated	46	183	45	154	10.1511	10.0727	12.8988	2.82614	Yes	Yes	Yes	Yes	Yes	Yes
33416	male	caucasian	non_diabetic	non_smoker	treated	70	157	25	110	19.5498	20.5381	25.7795	5.24147	Yes	Yes	Yes	Yes	Yes	Yes
33419	female	caucasian	diabetic	non_smoker	treated	70	219	50	169	38.0654	47.6748	55.4225	7.74773	Yes	Yes	Yes	Yes	Yes	Yes
33425	male	african	non_diabetic	non_smoker	treated	44	196	40	113	5.45599	5.47081	7.05691	1.5861	Yes	No	Yes	No	Yes	No
33428	male	caucasian	non_diabetic	non_smoker	treated	62	222	38	149	19.545	20.0686	26.3313	6.26268	Yes	Yes	Yes	Yes	Yes	Yes
33430	female	african	non_diabetic	non_smoker	treated	42	154	45	122	1.67998	1.16156	2.41219	1.25063	No	No	No	No	No	No
33478	female	caucasian	non_diabetic	non_smoker	treated	70	256	61	159	19.7989	26.005	31.3183	5.31332	Yes	Yes	Yes	Yes	Yes	Yes
33483	female	african	diabetic	non_smoker	treated	60	259	48	135	23.9477	21.0286	29.1717	8.14308	Yes	Yes	Yes	Yes	Yes	Yes
33492	male	african	non_diabetic	non_smoker	treated	45	128	40	164	10.0982	10.0713	12.8971	2.82579	Yes	Yes	Yes	Yes	Yes	Yes
33496	female	caucasian	non_diabetic	non_smoker	treated	50	257	45	118	2.55418	2.37396	3.57625	1.20229	No	No	No	No	No	No
33520	male	caucasian	non_diabetic	non_smoker	treated	74	232	50	108	21.584	23.0403	28.236	5.19569	Yes	Yes	Yes	Yes	Yes	Yes
33567	male	caucasian	non_diabetic	non_smoker	treated	73	189	57	129	23.8822	26.5802	32.5437	5.96351	Yes	Yes	Yes	Yes	Yes	Yes
33592	male	african	non_diabetic	non_smoker	treated	62	202	39	151	20.6967	19.4182	24.4844	5.06621	Yes	Yes	Yes	Yes	Yes	Yes
33594	male	african	non_diabetic	non_smoker	treated	75	204	74	135	21.8589	19.9388	25.1184	5.17959	Yes	Yes	Yes	Yes	Yes	Yes
33605	female	caucasian	non_diabetic	non_smoker	treated	68	142	48	135	10.3143	14.5347	18.0674	3.53276	Yes	Yes	Yes	Yes	Yes	Yes
33614	female	caucasian	non_diabetic	non_smoker	treated	65	200	46	124	7.55071	9.55861	12.2674	2.70883	Yes	Yes	Yes	Yes	Yes	Yes
33616	male	african	non_diabetic	smoker	treated	48	200	47	112	10.7175	6.22618	13.4794	7.25322	Yes	Yes	Yes	No	Yes	Yes
33621	male	caucasian	non_diabetic	non_smoker	treated	63	203	52	141	14.7538	16.0495	21.1072	5.05774	Yes	Yes	Yes	Yes	Yes	Yes
33666	male	caucasian	non_diabetic	non_smoker	treated	71	181	62	137	21.7864	24.632	30.5491	5.91713	Yes	Yes	Yes	Yes	Yes	Yes
33668	female	african	non_diabetic	non_smoker	treated	48	203	63	116	1.57504	1.42463	2.59201	1.16738	No	No	No	No	No	No
33687	female	caucasian	non_diabetic	non_smoker	untreated	53	195	71	180	2.34565	2.86681	4.14799	1.28118	No	No	No	No	No	No
33691	female	african	diabetic	non_smoker	treated	58	299	90	173	32.2759	30.3622	42.1451	11.7829	Yes	Yes	Yes	Yes	Yes	Yes
33727	female	african	non_diabetic	non_smoker	treated	57	200	70	132	5.11616	4.94744	7.51282	2.56538	Yes	No	No	No	Yes	Yes
33729	female	african	non_diabetic	non_smoker	treated	69	273	117	137	17.2887	21.4086	26.2879	4.87932	Yes	Yes	Yes	Yes	Yes	Yes
33730	female	caucasian	non_diabetic	smoker	untreated	46	215	99	116	1.10574	0.387328	1.69765	1.31032	No	No	No	No	No	No
33767	female	caucasian	non_diabetic	non_smoker	treated	47	220	37	110	1.95071	1.66437	2.60085	0.936478	No	No	No	No	No	No
33770	male	caucasian	non_diabetic	non_smoker	treated	47	241	50	111	3.08751	3.23022	4.8959	1.66568	No	No	No	No	No	No
33806	female	caucasian	non_diabetic	non_smoker	treated	55	230	57	121	2.67822	3.0238	4.31085	1.28705	No	No	No	No	No	No
33825	female	caucasian	non_diabetic	non_smoker	treated	61	234	63	137	5.77764	7.24655	9.66851	2.42196	Yes	No	Yes	No	Yes	Yes
33854	female	caucasian	diabetic	non_smoker	treated	63	220	58	156	16.9764	21.337	27.2676	5.9306	Yes	Yes	Yes	Yes	Yes	Yes
33871	female	african	non_diabetic	non_smoker	treated	62	225	58	220	32.0243	24.8786	33.2474	8.36881	Yes	Yes	Yes	Yes	Yes	Yes
33895	female	african	non_diabetic	non_smoker	treated	64	207	54	159	15.0341	13.2616	17.6829	4.42138	Yes	Yes	Yes	Yes	Yes	Yes
33930	male	caucasian	diabetic	non_smoker	treated	74	253	40	146	59.6527	60.8764	69.5449	8.66855	Yes	Yes	Yes	Yes	Yes	Yes
33938	female	african	non_diabetic	non_smoker	treated	67	166	48	118	7.35755	7.38538	9.52709	2.14171	Yes	No	Yes	No	Yes	Yes
33947	male	caucasian	non_diabetic	non_smoker	treated	64	233	34	141	22.2862	22.4447	28.98	6.53531	Yes	Yes	Yes	Yes	Yes	Yes
33955	female	caucasian	non_diabetic	smoker	treated	41	139	44	112	1.87319	0.41842	2.33158	1.91316	No	No	No	No	No	No
33960	female	african	non_diabetic	non_smoker	treated	59	238	60	128	7.08356	6.7351	9.84383	3.10873	Yes	No	Yes	No	Yes	Yes
33998	female	caucasian	diabetic	non_smoker	treated	46	210	63	141	2.44455	2.44664	3.86055	1.41392	No	No	No	No	No	No
34042	female	african	non_diabetic	non_smoker	untreated	54	301	88	179	8.28972	8.4045	13.2178	4.81328	Yes	Yes	Yes	Yes	Yes	Yes
34058	male	caucasian	non_diabetic	non_smoker	treated	71	152	42	129	21.4058	23.8916	29.6684	5.77674	Yes	Yes	Yes	Yes	Yes	Yes
34069	female	caucasian	non_diabetic	non_smoker	treated	62	224	73	129	5.08353	6.75988	8.94628	2.1864	Yes	No	Yes	No	Yes	Yes
34079	male	caucasian	non_diabetic	non_smoker	treated	70	148	44	126	18.5954	20.9825	26.3174	5.33493	Yes	Yes	Yes	Yes	Yes	Yes
34086	male	caucasian	diabetic	smoker	treated	64	149	42	125	29.6727	24.0608	37.4723	13.4114	Yes	Yes	Yes	Yes	Yes	Yes
34090	male	caucasian	non_diabetic	smoker	treated	65	164	65	148	19.4108	16.499	25.758	9.25897	Yes	Yes	Yes	Yes	Yes	Yes
34145	male	caucasian	non_diabetic	non_smoker	treated	54	248	86	131	4.90624	5.52765	7.88529	2.35764	No	No	Yes	No	Yes	Yes
34180	female	african	diabetic	non_smoker	treated	46	294	61	131	7.7902	6.31108	11.7055	5.3944	Yes	Yes	Yes	No	Yes	Yes
34183	female	african	non_diabetic	non_smoker	treated	44	180	56	130	2.00398	1.51829	3.00749	1.48919	No	No	No	No	No	No
34184	male	african	non_diabetic	smoker	treated	60	171	41	112	17.7675	10.0424	21.2084	11.166	Yes	Yes	Yes	Yes	Yes	Yes
34234	male	caucasian	non_diabetic	non_smoker	treated	65	208	33	115	16.0075	16.4299	21.3442	4.91425	Yes	Yes	Yes	Yes	Yes	Yes
34293	female	caucasian	non_diabetic	non_smoker	treated	75	218	42	122	19.3696	25.5674	29.7912	4.22384	Yes	Yes	Yes	Yes	Yes	Yes
34319	male	african	diabetic	non_smoker	treated	63	195	69	128	24.2855	22.7604	28.5328	5.77242	Yes	Yes	Yes	Yes	Yes	Yes
34326	female	african	non_diabetic	non_smoker	treated	44	191	53	113	1.18589	0.962818	1.9125	0.949678	No	No	No	No	No	No
34344	female	caucasian	non_diabetic	non_smoker	treated	50	285	55	108	1.91549	1.83279	2.76491	0.93212	No	No	No	No	No	No
34353	female	african	non_diabetic	non_smoker	treated	64	278	49	124	11.1099	10.6186	14.2333	3.61465	Yes	Yes	Yes	Yes	Yes	Yes
34396	female	african	non_diabetic	non_smoker	treated	69	232	65	137	14.8083	15.5675	19.2846	3.71701	Yes	Yes	Yes	Yes	Yes	Yes
34419	male	caucasian	non_diabetic	smoker	treated	60	195	39	119	16.277	10.9196	20.1931	9.27354	Yes	Yes	Yes	Yes	Yes	Yes
34427	female	caucasian	non_diabetic	non_smoker	treated	74	216	84	163	29.1058	41.7188	47.8914	6.17257	Yes	Yes	Yes	Yes	Yes	Yes
34435	female	caucasian	non_diabetic	non_smoker	treated	70	145	52	117	9.76875	14.1992	17.3893	3.19015	Yes	Yes	Yes	Yes	Yes	Yes
34461	female	caucasian	non_diabetic	non_smoker	treated	65	263	55	126	8.33555	10.3278	13.2382	2.91039	Yes	Yes	Yes	Yes	Yes	Yes
34468	female	african	diabetic	non_smoker	treated	47	117	42	138	8.49001	5.72727	10.4381	4.71081	Yes	Yes	Yes	No	Yes	Yes
34543	male	caucasian	non_diabetic	non_smoker	treated	67	169	57	130	14.7911	16.8369	21.6134	4.77649	Yes	Yes	Yes	Yes	Yes	Yes
34561	female	caucasian	non_diabetic	non_smoker	treated	71	249	94	155	19.4454	28.0411	33.4417	5.40061	Yes	Yes	Yes	Yes	Yes	Yes
34569	male	caucasian	non_diabetic	non_smoker	treated	69	183	64	136	18.4164	20.9003	26.3536	5.45328	Yes	Yes	Yes	Yes	Yes	Yes
34573	male	caucasian	non_diabetic	non_smoker	treated	66	152	42	129	14.8153	16.575	21.4058	4.83084	Yes	Yes	Yes	Yes	Yes	Yes
34574	female	caucasian	non_diabetic	smoker	treated	57	188	39	140	10.9944	5.4347	14.6634	9.22875	Yes	Yes	Yes	No	Yes	Yes
34575	male	caucasian	diabetic	non_smoker	treated	69	176	56	139	34.7727	38.5941	47.0722	8.47811	Yes	Yes	Yes	Yes	Yes	Yes
34581	male	african	non_diabetic	non_smoker	treated	53	160	44	166	15.5942	15.0262	19.0872	4.06109	Yes	Yes	Yes	Yes	Yes	Yes
34605	male	caucasian	diabetic	non_smoker	treated	53	158	50	125	7.36456	8.46742	12.0835	3.61611	Yes	No	Yes	Yes	Yes	Yes
34607	female	caucasian	diabetic	non_smoker	treated	63	155	38	106	8.18233	10.2473	13.3612	3.11392	Yes	Yes	Yes	Yes	Yes	Yes
34613	male	african	diabetic	non_smoker	treated	69	294	39	187	62.133	58.8239	68.4684	9.64455	Yes	Yes	Yes	Yes	Yes	Yes
34615	female	african	non_diabetic	non_smoker	treated	54	158	70	149	4.93717	4.31858	6.92602	2.60743	No	No	No	No	Yes	No
34620	female	african	non_diabetic	non_smoker	treated	67	213	64	169	18.9508	17.796	22.5645	4.76854	Yes	Yes	Yes	Yes	Yes	Yes
34625	female	african	non_diabetic	non_smoker	treated	74	195	53	136	15.4435	16.1814	18.7722	2.59084	Yes	Yes	Yes	Yes	Yes	Yes
34637	male	caucasian	non_diabetic	non_smoker	treated	48	243	34	124	6.42415	6.27281	9.35262	3.07981	Yes	No	Yes	No	Yes	Yes
34649	male	caucasian	non_diabetic	smoker	treated	64	259	76	161	26.1209	20.49	32.3733	11.8834	Yes	Yes	Yes	Yes	Yes	Yes
34697	female	african	non_diabetic	non_smoker	treated	46	164	50	153	5.59211	3.73501	7.01134	3.27633	Yes	No	No	No	Yes	No
34700	male	caucasian	non_diabetic	non_smoker	treated	52	210	39	123	6.24401	6.47328	9.35108	2.8778	Yes	No	Yes	No	Yes	Yes
34713	male	caucasian	non_diabetic	non_smoker	treated	72	206	67	117	18.6236	20.8654	25.912	5.04658	Yes	Yes	Yes	Yes	Yes	Yes
34743	female	caucasian	non_diabetic	smoker	treated	53	213	52	103	4.22123	1.77321	5.74429	3.97108	No	No	No	No	Yes	No
34745	female	african	non_diabetic	non_smoker	treated	61	192	51	123	6.49813	6.09447	8.63713	2.54267	Yes	No	Yes	No	Yes	Yes
34761	female	caucasian	diabetic	non_smoker	treated	52	145	45	120	2.86814	3.26943	4.80732	1.53789	No	No	No	No	No	No
34769	female	caucasian	diabetic	non_smoker	treated	70	154	63	149	27.2447	38.5949	45.5744	6.97955	Yes	Yes	Yes	Yes	Yes	Yes
34771	female	caucasian	non_diabetic	non_smoker	treated	60	208	69	159	6.00967	7.82167	10.5198	2.6981	Yes	No	Yes	Yes	Yes	Yes
34795	male	caucasian	non_diabetic	non_smoker	treated	44	286	46	107	3.20686	3.15883	4.91495	1.75612	No	No	No	No	No	No
34808	female	caucasian	non_diabetic	non_smoker	treated	56	221	46	107	2.67635	2.93202	4.13856	1.20655	No	No	No	No	No	No
34822	male	caucasian	non_diabetic	smoker	untreated	46	278	116	193	7.40053	3.39626	10.9317	7.53541	Yes	No	No	No	Yes	Yes
34849	female	african	non_diabetic	smoker	treated	71	247	188	149	40.979	31.5914	60.6027	29.0113	Yes	Yes	Yes	Yes	Yes	Yes
34850	male	caucasian	non_diabetic	non_smoker	treated	71	190	58	111	16.2812	18.2166	22.8362	4.61957	Yes	Yes	Yes	Yes	Yes	Yes
34873	male	african	diabetic	non_smoker	treated	73	153	45	166	50.2392	46.8428	56.0436	9.20084	Yes	Yes	Yes	Yes	Yes	Yes
34875	female	caucasian	non_diabetic	non_smoker	treated	51	216	51	129	2.24322	2.32353	3.46203	1.1385	No	No	No	No	No	No
34887	female	caucasian	non_diabetic	non_smoker	treated	52	245	45	129	3.27015	3.2161	4.72953	1.51343	No	No	No	No	No	No
34911	female	caucasian	non_diabetic	smoker	treated	70	189	50	172	33.2237	28.9429	46.5609	17.6179	Yes	Yes	Yes	Yes	Yes	Yes
34915	male	caucasian	non_diabetic	non_smoker	treated	41	171	64	135	0.845169	1.04297	1.67935	0.636377	No	No	No	No	No	No
34934	female	caucasian	diabetic	non_smoker	treated	66	214	54	135	17.643	22.6509	28.2234	5.5725	Yes	Yes	Yes	Yes	Yes	Yes
34974	male	caucasian	diabetic	non_smoker	treated	64	193	44	121	23.7807	25.4878	32.7061	7.21828	Yes	Yes	Yes	Yes	Yes	Yes
34975	male	caucasian	non_diabetic	non_smoker	treated	63	277	50	138	18.3792	18.7654	24.5461	5.78066	Yes	Yes	Yes	Yes	Yes	Yes
34995	female	caucasian	diabetic	non_smoker	treated	60	245	65	135	9.72213	11.9355	15.925	3.98951	Yes	Yes	Yes	Yes	Yes	Yes
35017	male	caucasian	diabetic	non_smoker	treated	56	216	39	107	13.1062	13.509	18.6587	5.14968	Yes	Yes	Yes	Yes	Yes	Yes
35018	female	african	non_diabetic	non_smoker	treated	66	212	92	191	22.2233	21.8127	27.8265	6.01375	Yes	Yes	Yes	Yes	Yes	Yes
35035	male	african	non_diabetic	non_smoker	treated	49	201	52	151	11.1805	10.9402	13.9902	3.05001	Yes	Yes	Yes	Yes	Yes	Yes
35055	female	african	non_diabetic	non_smoker	treated	46	202	52	113	1.57475	1.29883	2.46569	1.16685	No	No	No	No	No	No
35061	male	caucasian	non_diabetic	non_smoker	treated	71	172	47	138	24.0347	26.5688	32.8413	6.27249	Yes	Yes	Yes	Yes	Yes	Yes
35063	male	caucasian	non_diabetic	non_smoker	treated	46	185	50	129	2.37207	2.66938	4.08673	1.41735	No	No	No	No	No	No
35071	female	caucasian	non_diabetic	non_smoker	treated	64	213	61	151	9.13313	11.9737	15.4345	3.46084	Yes	Yes	Yes	Yes	Yes	Yes
35080	male	caucasian	diabetic	non_smoker	treated	52	319	41	119	17.6619	16.7727	23.6111	6.83847	Yes	Yes	Yes	Yes	Yes	Yes
35087	female	caucasian	non_diabetic	non_smoker	treated	60	269	60	137	5.9996	7.09722	9.55864	2.46142	Yes	No	Yes	No	Yes	Yes
35092	female	caucasian	diabetic	non_smoker	untreated	72	200	28	160	33.1584	39.6128	45.9273	6.31455	Yes	Yes	Yes	Yes	Yes	Yes
35121	male	caucasian	non_diabetic	non_smoker	treated	73	199	58	172	37.153	40.6779	48.5912	7.91324	Yes	Yes	Yes	Yes	Yes	Yes
35128	male	caucasian	non_diabetic	non_smoker	treated	48	229	37	135	6.20895	6.24421	9.31068	3.06647	Yes	No	Yes	No	Yes	Yes
35157	male	african	diabetic	non_smoker	treated	46	124	48	153	16.1071	15.9869	20.2752	4.28829	Yes	Yes	Yes	Yes	Yes	Yes
35181	female	caucasian	diabetic	smoker	treated	66	160	53	145	29.9449	24.0741	43.6016	19.5275	Yes	Yes	Yes	Yes	Yes	Yes
35186	male	caucasian	diabetic	non_smoker	untreated	45	246	39	160	10.7932	10.7886	16.2231	5.43454	Yes	Yes	Yes	Yes	Yes	Yes
35190	male	caucasian	non_diabetic	smoker	treated	54	189	63	129	8.81315	5.23988	12.2326	6.99272	Yes	Yes	Yes	No	Yes	Yes
35221	female	caucasian	diabetic	non_smoker	treated	61	259	44	135	14.046	15.6938	20.607	4.91318	Yes	Yes	Yes	Yes	Yes	Yes
35232	female	caucasian	diabetic	non_smoker	treated	67	229	53	146	23.0651	29.1172	35.6247	6.50752	Yes	Yes	Yes	Yes	Yes	Yes
35238	female	caucasian	non_diabetic	non_smoker	treated	51	143	42	122	1.48708	1.63978	2.44747	0.807691	No	No	No	No	No	No
35255	female	african	non_diabetic	non_smoker	untreated	45	274	60	128	1.23377	1.19256	2.28546	1.0929	No	No	No	No	No	No
35290	male	caucasian	non_diabetic	smoker	treated	52	161	42	117	7.77904	4.22045	10.6806	6.4601	Yes	Yes	No	No	Yes	Yes
35349	female	caucasian	non_diabetic	smoker	untreated	63	166	65	166	11.5377	8.51633	18.3747	9.85841	Yes	Yes	Yes	Yes	Yes	Yes
35374	male	caucasian	non_diabetic	non_smoker	treated	72	125	47	136	22.0809	25.6975	31.6592	5.96169	Yes	Yes	Yes	Yes	Yes	Yes
35375	female	caucasian	non_diabetic	non_smoker	treated	65	313	79	143	10.0177	12.9078	16.4757	3.56792	Yes	Yes	Yes	Yes	Yes	Yes
35410	male	caucasian	non_diabetic	non_smoker	treated	42	190	40	114	1.6751	1.81389	2.88606	1.07217	No	No	No	No	No	No
35413	male	caucasian	non_diabetic	non_smoker	treated	63	172	72	125	8.65949	10.1731	13.5317	3.3586	Yes	Yes	Yes	Yes	Yes	Yes
35416	male	caucasian	non_diabetic	non_smoker	treated	63	176	53	164	16.8131	18.7973	24.5862	5.7889	Yes	Yes	Yes	Yes	Yes	Yes
35420	male	caucasian	diabetic	non_smoker	treated	64	227	44	129	29.2076	30.3899	38.5976	8.20776	Yes	Yes	Yes	Yes	Yes	Yes
35430	female	caucasian	non_diabetic	non_smoker	treated	66	132	57	110	4.98617	7.36319	9.403	2.03981	No	No	Yes	No	Yes	Yes
35437	female	caucasian	non_diabetic	non_smoker	treated	66	226	78	162	12.1154	16.7791	21.112	4.33291	Yes	Yes	Yes	Yes	Yes	Yes
35455	female	african	non_diabetic	smoker	treated	53	177	35	103	5.6422	2.31928	7.46583	5.14655	Yes	No	No	No	Yes	No
35493	male	caucasian	non_diabetic	non_smoker	treated	69	156	41	97	11.8761	13.2365	16.9098	3.67324	Yes	Yes	Yes	Yes	Yes	Yes
35517	male	caucasian	non_diabetic	non_smoker	treated	73	187	34	140	32.0897	33.8462	40.9316	7.08539	Yes	Yes	Yes	Yes	Yes	Yes
35528	male	caucasian	non_diabetic	non_smoker	treated	71	207	47	191	41.7559	44.411	53.091	8.67993	Yes	Yes	Yes	Yes	Yes	Yes
35537	female	caucasian	non_diabetic	non_smoker	treated	53	205	67	173	3.35508	3.94985	5.73691	1.78706	No	No	No	No	Yes	No
35547	male	caucasian	non_diabetic	non_smoker	treated	73	170	41	118	22.4028	24.5363	30.1419	5.60559	Yes	Yes	Yes	Yes	Yes	Yes
35549	female	caucasian	non_diabetic	non_smoker	treated	70	230	52	163	20.6787	26.8429	32.2871	5.44422	Yes	Yes	Yes	Yes	Yes	Yes
35567	male	caucasian	non_diabetic	smoker	untreated	47	244	42	125	9.93979	4.12209	12.6302	8.50812	Yes	Yes	No	No	Yes	Yes
35608	male	african	diabetic	non_smoker	treated	58	133	55	112	15.4423	14.6287	18.5946	3.9659	Yes	Yes	Yes	Yes	Yes	Yes
35609	female	caucasian	non_diabetic	non_smoker	treated	64	283	55	154	11.6483	13.9769	17.9552	3.97823	Yes	Yes	Yes	Yes	Yes	Yes
35619	male	caucasian	non_diabetic	non_smoker	treated	72	163	40	143	28.1341	30.7846	37.5969	6.81227	Yes	Yes	Yes	Yes	Yes	Yes
35625	female	caucasian	non_diabetic	non_smoker	treated	63	248	73	165	9.76664	12.7313	16.5277	3.79643	Yes	Yes	Yes	Yes	Yes	Yes
35659	female	african	non_diabetic	non_smoker	treated	53	234	79	114	2.14276	2.26117	3.7185	1.45734	No	No	No	No	No	No
35696	female	caucasian	non_diabetic	non_smoker	treated	51	208	85	120	1.00797	1.22613	1.83197	0.605846	No	No	No	No	No	No
35724	female	caucasian	diabetic	non_smoker	treated	70	166	63	107	15.3662	22.253	26.9472	4.69419	Yes	Yes	Yes	Yes	Yes	Yes
35745	male	african	non_diabetic	smoker	treated	66	198	72	122	22.6172	12.7449	26.4397	13.6948	Yes	Yes	Yes	Yes	Yes	Yes
35764	male	african	non_diabetic	non_smoker	treated	59	229	39	102	9.56038	9.01146	11.5594	2.54798	Yes	Yes	Yes	Yes	Yes	Yes
35788	male	caucasian	non_diabetic	non_smoker	untreated	72	156	51	131	19.1361	21.8283	26.9854	5.15709	Yes	Yes	Yes	Yes	Yes	Yes
35793	male	caucasian	non_diabetic	non_smoker	treated	43	214	52	116	1.69814	1.86365	2.93729	1.07364	No	No	No	No	No	No
35805	male	african	non_diabetic	smoker	untreated	45	270	62	150	9.47372	5.63213	12.1115	6.47934	Yes	Yes	Yes	No	Yes	Yes
35826	male	caucasian	non_diabetic	non_smoker	treated	72	175	28	166	40.5015	42.1489	50.4113	8.26243	Yes	Yes	Yes	Yes	Yes	Yes
35858	male	caucasian	non_diabetic	non_smoker	treated	72	181	44	135	25.9334	28.2429	34.645	6.40211	Yes	Yes	Yes	Yes	Yes	Yes
35863	male	caucasian	non_diabetic	non_smoker	treated	56	180	49	131	6.74717	7.49153	10.4888	2.99732	Yes	No	Yes	No	Yes	Yes
35874	male	caucasian	non_diabetic	non_smoker	treated	51	195	49	134	4.78709	5.24335	7.6552	2.41185	No	No	Yes	No	Yes	Yes
35880	female	caucasian	non_diabetic	smoker	treated	51	252	51	139	8.60759	3.1411	10.8075	7.66638	Yes	Yes	No	No	Yes	Yes
35902	female	caucasian	non_diabetic	non_smoker	treated	50	177	43	136	2.1752	2.22512	3.35335	1.12822	No	No	No	No	No	No
35936	male	african	non_diabetic	smoker	treated	62	221	53	166	36.2503	21.5003	42.0288	20.5286	Yes	Yes	Yes	Yes	Yes	Yes
35937	female	caucasian	diabetic	non_smoker	treated	54	218	61	187	9.64771	11.011	15.5657	4.55469	Yes	Yes	Yes	Yes	Yes	Yes
35941	female	caucasian	non_diabetic	non_smoker	treated	51	197	52	125	1.82911	1.95678	2.91828	0.961499	No	No	No	No	No	No
35961	male	caucasian	non_diabetic	non_smoker	untreated	66	244	57	124	13.7667	14.7317	19.0298	4.2981	Yes	Yes	Yes	Yes	Yes	Yes
35963	female	caucasian	diabetic	non_smoker	treated	74	217	58	162	48.5413	61.9136	68.8226	6.90896	Yes	Yes	Yes	Yes	Yes	Yes
35972	male	caucasian	diabetic	non_smoker	treated	61	206	34	106	19.3219	19.8192	26.1685	6.34929	Yes	Yes	Yes	Yes	Yes	Yes
35976	female	caucasian	non_diabetic	non_smoker	treated	59	303	40	83	3.00729	3.0826	4.22325	1.14065	No	No	No	No	No	No
35977	male	caucasian	non_diabetic	non_smoker	treated	66	192	37	122	16.7619	17.7098	22.8236	5.11382	Yes	Yes	Yes	Yes	Yes	Yes
35980	female	caucasian	non_diabetic	non_smoker	treated	54	227	67	123	2.11572	2.46517	3.55546	1.0903	No	No	No	No	No	No
35982	female	caucasian	non_diabetic	non_smoker	treated	59	279	42	136	7.17607	7.5917	10.3096	2.71791	Yes	No	Yes	Yes	Yes	Yes
35983	female	caucasian	non_diabetic	non_smoker	treated	67	223	64	113	7.21079	9.79866	12.3644	2.56572	Yes	No	Yes	Yes	Yes	Yes
36036	female	caucasian	non_diabetic	non_smoker	treated	55	229	51	160	5.14742	5.63929	7.99276	2.35347	Yes	No	Yes	No	Yes	Yes
36058	female	african	non_diabetic	non_smoker	treated	69	217	85	134	13.4869	15.4675	19.1635	3.69596	Yes	Yes	Yes	Yes	Yes	Yes
36112	female	caucasian	diabetic	smoker	treated	74	211	54	185	72.8328	71.2957	86.8906	15.5949	Yes	Yes	Yes	Yes	Yes	Yes
36129	female	african	non_diabetic	non_smoker	treated	68	244	71	133	13.7491	14.8736	18.695	3.82143	Yes	Yes	Yes	Yes	Yes	Yes
36140	male	caucasian	non_diabetic	non_smoker	treated	61	161	52	140	10.2549	11.695	15.7031	4.00812	Yes	Yes	Yes	Yes	Yes	Yes
36155	female	african	non_diabetic	non_smoker	treated	53	237	49	163	13.5441	9.78792	15.6897	5.90179	Yes	Yes	Yes	Yes	Yes	Yes
36184	female	caucasian	diabetic	non_smoker	treated	59	222	46	115	7.62222	8.71391	11.8072	3.09329	Yes	Yes	Yes	Yes	Yes	Yes
36190	male	caucasian	non_diabetic	non_smoker	treated	59	188	53	131	8.69162	9.64749	13.1756	3.52808	Yes	Yes	Yes	Yes	Yes	Yes
36209	male	african	non_diabetic	non_smoker	untreated	56	197	44	129	7.30374	7.02413	8.94193	1.9178	Yes	No	Yes	No	Yes	Yes
36223	male	caucasian	non_diabetic	non_smoker	treated	71	190	52	92	12.4707	13.8224	17.4504	3.62803	Yes	Yes	Yes	Yes	Yes	Yes
36277	female	caucasian	non_diabetic	non_smoker	treated	65	215	59	119	6.52336	8.60453	11.0599	2.45536	Yes	No	Yes	Yes	Yes	Yes
36281	female	african	diabetic	non_smoker	treated	66	310	52	126	30.1032	29.7983	37.4292	7.63096	Yes	Yes	Yes	Yes	Yes	Yes
36286	male	caucasian	non_diabetic	non_smoker	treated	64	190	40	137	16.8463	17.9606	23.3969	5.43637	Yes	Yes	Yes	Yes	Yes	Yes
36298	male	caucasian	non_diabetic	non_smoker	treated	72	185	42	133	25.9998	28.0896	34.4661	6.37642	Yes	Yes	Yes	Yes	Yes	Yes
36336	female	caucasian	non_diabetic	non_smoker	treated	45	224	75	134	0.89042	0.902366	1.44818	0.545812	No	No	No	No	No	No
36340	male	caucasian	non_diabetic	non_smoker	treated	63	217	58	149	15.9001	17.3045	22.7013	5.3968	Yes	Yes	Yes	Yes	Yes	Yes
36362	female	african	non_diabetic	non_smoker	treated	49	129	60	147	3.33966	2.58628	4.58924	2.00296	No	No	No	No	No	No
36394	female	caucasian	non_diabetic	non_smoker	treated	54	207	61	98	1.33224	1.55219	2.24335	0.691165	No	No	No	No	No	No
36469	male	african	non_diabetic	smoker	treated	53	135	41	98	9.86119	5.59596	12.1642	6.56827	Yes	Yes	Yes	No	Yes	Yes
36503	female	caucasian	non_diabetic	non_smoker	treated	52	173	60	118	1.29467	1.52622	2.25371	0.727495	No	No	No	No	No	No
36539	male	caucasian	non_diabetic	smoker	treated	62	172	42	122	16.0369	11.7783	20.4181	8.63975	Yes	Yes	Yes	Yes	Yes	Yes
36638	female	african	diabetic	non_smoker	treated	64	148	60	136	16.9194	16.5466	21.917	5.37044	Yes	Yes	Yes	Yes	Yes	Yes
36645	female	caucasian	non_diabetic	non_smoker	treated	58	237	103	145	3.29572	4.49808	6.20481	1.70673	No	No	No	No	Yes	No
36646	female	caucasian	non_diabetic	non_smoker	treated	66	284	42	165	17.3336	19.9819	25.0098	5.02785	Yes	Yes	Yes	Yes	Yes	Yes
36663	male	african	non_diabetic	non_smoker	treated	55	229	63	129	10.8071	10.3266	13.2185	2.89198	Yes	Yes	Yes	Yes	Yes	Yes
36725	female	caucasian	non_diabetic	non_smoker	treated	69	209	70	161	16.7446	23.4093	28.5016	5.09238	Yes	Yes	Yes	Yes	Yes	Yes
36732	female	caucasian	non_diabetic	non_smoker	treated	72	213	85	131	15.6861	23.2713	27.7484	4.47708	Yes	Yes	Yes	Yes	Yes	Yes
36739	female	caucasian	non_diabetic	non_smoker	treated	62	211	44	115	5.19054	6.20961	8.22602	2.01641	Yes	No	Yes	No	Yes	Yes
36749	female	caucasian	non_diabetic	non_smoker	treated	50	175	43	114	1.50505	1.54488	2.33232	0.787443	No	No	No	No	No	No
36753	female	caucasian	non_diabetic	non_smoker	untreated	59	254	54	118	3.14209	3.65271	4.96708	1.31438	No	No	No	No	No	No
36754	female	african	non_diabetic	non_smoker	treated	50	161	62	110	1.28218	1.21555	2.12577	0.910227	No	No	No	No	No	No
36760	female	caucasian	non_diabetic	non_smoker	treated	54	249	54	118	2.67911	2.8677	4.13222	1.26452	No	No	No	No	No	No
36767	male	african	non_diabetic	non_smoker	treated	60	174	50	122	11.8283	11.1236	14.2205	3.09693	Yes	Yes	Yes	Yes	Yes	Yes
36773	female	caucasian	non_diabetic	non_smoker	treated	54	192	53	133	2.6007	2.97231	4.28194	1.30962	No	No	No	No	No	No
36800	female	african	non_diabetic	non_smoker	treated	46	193	39	131	4.94091	3.25859	6.13052	2.87193	No	No	No	No	Yes	No
36830	male	african	non_diabetic	non_smoker	treated	60	253	105	127	11.416	10.7343	13.7315	2.99716	Yes	Yes	Yes	Yes	Yes	Yes
36873	female	african	non_diabetic	smoker	treated	51	246	35	119	11.7178	4.39052	14.3006	9.91013	Yes	Yes	No	No	Yes	Yes
36875	female	african	diabetic	non_smoker	treated	74	175	61	121	27.0728	30.4824	34.8361	4.3537	Yes	Yes	Yes	Yes	Yes	Yes
36896	female	african	diabetic	non_smoker	treated	60	224	73	124	13.4616	14.0475	19.8406	5.79318	Yes	Yes	Yes	Yes	Yes	Yes
36908	male	african	non_diabetic	non_smoker	treated	66	197	51	138	18.7907	17.4387	22.0625	4.62386	Yes	Yes	Yes	Yes	Yes	Yes
36909	female	caucasian	non_diabetic	non_smoker	untreated	40	191	50	162	1.00081	0.812915	1.38464	0.571727	No	No	No	No	No	No
36977	male	caucasian	non_diabetic	non_smoker	treated	60	129	38	125	7.89207	9.04556	12.2886	3.24308	Yes	Yes	Yes	Yes	Yes	Yes
36978	female	caucasian	non_diabetic	non_smoker	treated	67	242	69	125	8.86079	11.9871	15.0762	3.08912	Yes	Yes	Yes	Yes	Yes	Yes
36980	female	african	non_diabetic	non_smoker	treated	59	167	70	152	7.72297	7.10911	10.3806	3.27152	Yes	Yes	Yes	No	Yes	Yes
36992	female	african	diabetic	non_smoker	untreated	49	111	55	136	3.03258	2.81916	4.94937	2.13021	No	No	No	No	No	No
37033	male	african	diabetic	non_smoker	treated	70	162	50	129	31.7728	29.4262	36.4491	7.02295	Yes	Yes	Yes	Yes	Yes	Yes
37040	female	african	diabetic	non_smoker	treated	51	238	54	110	5.78778	5.24576	8.86278	3.61701	Yes	No	Yes	No	Yes	Yes
37071	male	african	non_diabetic	non_smoker	treated	59	166	70	129	11.2629	10.6221	13.5904	2.96828	Yes	Yes	Yes	Yes	Yes	Yes
37075	female	african	non_diabetic	non_smoker	treated	61	198	80	151	9.33621	9.23478	12.9939	3.75916	Yes	Yes	Yes	Yes	Yes	Yes
37117	female	caucasian	diabetic	non_smoker	treated	45	349	44	130	7.72389	5.73073	9.06022	3.32948	Yes	Yes	Yes	No	Yes	Yes
37127	female	african	non_diabetic	non_smoker	treated	71	240	68	170	24.5022	24.3999	29.0969	4.69703	Yes	Yes	Yes	Yes	Yes	Yes
37151	female	caucasian	non_diabetic	smoker	treated	55	140	52	150	6.43916	3.35079	9.90149	6.55069	Yes	No	No	No	Yes	Yes
37187	male	african	diabetic	non_smoker	treated	44	180	54	149	14.9099	14.9483	18.9908	4.0425	Yes	Yes	Yes	Yes	Yes	Yes
37196	female	caucasian	non_diabetic	non_smoker	untreated	50	228	37	151	3.33474	3.04983	4.55711	1.50729	No	No	No	No	No	No
37248	male	african	non_diabetic	non_smoker	treated	67	159	41	124	16.1704	14.9534	18.9971	4.04372	Yes	Yes	Yes	Yes	Yes	Yes
37326	female	caucasian	non_diabetic	smoker	untreated	41	271	42	123	6.68811	1.18881	6.46659	5.27778	Yes	No	No	No	Yes	No
37382	male	african	diabetic	non_smoker	treated	58	210	41	105	16.9898	16.1027	20.4181	4.31539	Yes	Yes	Yes	Yes	Yes	Yes
37385	male	caucasian	diabetic	smoker	treated	46	224	40	119	17.2537	7.14278	22.0541	14.9113	Yes	Yes	Yes	No	Yes	Yes
37442	female	african	non_diabetic	non_smoker	treated	55	168	36	135	7.55723	5.50178	8.63562	3.13384	Yes	Yes	Yes	No	Yes	Yes
37457	female	caucasian	non_diabetic	smoker	treated	72	242	74	119	20.6291	19.389	31.0731	11.6842	Yes	Yes	Yes	Yes	Yes	Yes
37458	female	caucasian	non_diabetic	non_smoker	treated	63	231	62	136	6.99415	8.96719	11.7181	2.75094	Yes	No	Yes	Yes	Yes	Yes
37465	male	caucasian	diabetic	non_smoker	treated	61	220	37	205	50.4113	51.3322	62.8097	11.4775	Yes	Yes	Yes	Yes	Yes	Yes
37494	male	caucasian	diabetic	smoker	treated	62	164	48	162	38.8541	30.4236	48.3706	17.947	Yes	Yes	Yes	Yes	Yes	Yes
37503	male	caucasian	non_diabetic	non_smoker	treated	47	289	50	116	4.4349	4.42192	6.68054	2.25862	No	No	No	No	Yes	No
37513	female	african	non_diabetic	non_smoker	treated	49	173	48	198	19.9554	12.1347	20.7003	8.56557	Yes	Yes	Yes	Yes	Yes	Yes
37518	female	caucasian	diabetic	non_smoker	treated	63	152	36	116	9.88511	12.2539	15.9214	3.66751	Yes	Yes	Yes	Yes	Yes	Yes
37520	male	caucasian	non_diabetic	non_smoker	treated	66	177	67	138	14.2299	16.3804	21.1621	4.78167	Yes	Yes	Yes	Yes	Yes	Yes
37522	female	caucasian	non_diabetic	non_smoker	treated	66	250	69	159	12.8053	16.9031	21.2638	4.36065	Yes	Yes	Yes	Yes	Yes	Yes
37542	female	caucasian	non_diabetic	non_smoker	treated	65	185	58	142	8.56234	11.5834	14.8174	3.23396	Yes	Yes	Yes	Yes	Yes	Yes
37544	male	caucasian	non_diabetic	non_smoker	treated	56	197	74	132	5.33273	6.17109	8.6653	2.49421	Yes	No	Yes	No	Yes	Yes
37558	male	caucasian	diabetic	non_smoker	untreated	62	146	51	136	15.8594	18.3433	24.0807	5.73737	Yes	Yes	Yes	Yes	Yes	Yes
37580	female	caucasian	non_diabetic	non_smoker	treated	70	279	73	157	19.1932	25.6909	30.9545	5.26356	Yes	Yes	Yes	Yes	Yes	Yes
37588	male	caucasian	diabetic	non_smoker	treated	59	178	31	154	28.6365	29.716	38.8029	9.0869	Yes	Yes	Yes	Yes	Yes	Yes
37593	male	african	non_diabetic	non_smoker	treated	73	132	47	131	19.7108	18.0259	22.7828	4.75692	Yes	Yes	Yes	Yes	Yes	Yes
37599	female	african	non_diabetic	non_smoker	treated	48	184	53	118	2.03514	1.68818	3.06814	1.37996	No	No	No	No	No	No
37604	female	caucasian	non_diabetic	non_smoker	treated	73	236	52	159	26.0756	34.1576	39.8672	5.70964	Yes	Yes	Yes	Yes	Yes	Yes
37640	male	caucasian	non_diabetic	smoker	treated	45	218	36	137	12.1771	4.71501	15.6134	10.8984	Yes	Yes	No	No	Yes	Yes
37652	male	african	diabetic	smoker	treated	68	192	30	144	60.8168	39.0813	67.2513	28.1699	Yes	Yes	Yes	Yes	Yes	Yes
37657	male	caucasian	non_diabetic	non_smoker	untreated	75	221	58	122	22.6539	24.8157	30.0978	5.28206	Yes	Yes	Yes	Yes	Yes	Yes
37667	male	african	diabetic	non_smoker	treated	65	129	71	217	51.4683	48.6951	58.0255	9.33038	Yes	Yes	Yes	Yes	Yes	Yes
37685	male	caucasian	non_diabetic	non_smoker	treated	54	165	38	118	5.27765	5.7639	8.21784	2.45394	Yes	No	Yes	No	Yes	Yes
37690	female	caucasian	non_diabetic	non_smoker	treated	58	215	49	162	6.68352	7.71401	10.5716	2.85758	Yes	No	Yes	Yes	Yes	Yes
37702	male	caucasian	non_diabetic	non_smoker	untreated	71	226	46	156	28.4986	30.1606	36.9446	6.78399	Yes	Yes	Yes	Yes	Yes	Yes
37725	female	caucasian	non_diabetic	non_smoker	treated	71	249	79	137	15.8972	22.4186	26.9498	4.5312	Yes	Yes	Yes	Yes	Yes	Yes
37727	male	caucasian	non_diabetic	non_smoker	treated	65	231	60	106	10.711	11.6167	15.2262	3.60946	Yes	Yes	Yes	Yes	Yes	Yes
37741	female	african	diabetic	non_smoker	treated	54	183	71	133	8.68031	8.14324	12.8989	4.75564	Yes	Yes	Yes	Yes	Yes	Yes
37765	male	african	diabetic	non_smoker	treated	73	143	77	122	27.4883	25.2496	31.5141	6.26447	Yes	Yes	Yes	Yes	Yes	Yes
37775	male	caucasian	non_diabetic	non_smoker	treated	71	177	37	119	21.1734	22.7675	28.3264	5.55887	Yes	Yes	Yes	Yes	Yes	Yes
37780	female	african	non_diabetic	non_smoker	treated	61	165	52	151	9.83052	8.41336	11.8606	3.44722	Yes	Yes	Yes	Yes	Yes	Yes
37787	female	african	non_diabetic	non_smoker	treated	45	207	57	152	5.02734	3.5209	6.75718	3.23628	Yes	No	No	No	Yes	No
37806	male	caucasian	non_diabetic	non_smoker	treated	62	186	27	135	17.9651	18.2803	24.0736	5.79332	Yes	Yes	Yes	Yes	Yes	Yes
37860	male	african	non_diabetic	non_smoker	treated	65	226	74	138	17.003	15.8056	20.0513	4.24571	Yes	Yes	Yes	Yes	Yes	Yes
37871	male	caucasian	diabetic	non_smoker	treated	65	175	36	137	31.9994	33.9844	42.6214	8.63707	Yes	Yes	Yes	Yes	Yes	Yes
37879	male	caucasian	non_diabetic	smoker	untreated	41	210	32	109	6.19379	1.98357	8.11368	6.13011	Yes	No	No	No	Yes	Yes
37886	male	caucasian	non_diabetic	non_smoker	treated	50	167	33	131	5.06398	5.40668	7.95199	2.54531	Yes	No	Yes	No	Yes	Yes
37905	male	caucasian	non_diabetic	non_smoker	treated	58	234	42	143	13.6582	14.0108	19.0797	5.06886	Yes	Yes	Yes	Yes	Yes	Yes
37910	female	caucasian	diabetic	non_smoker	treated	60	141	49	144	8.73218	11.428	15.2631	3.83508	Yes	Yes	Yes	Yes	Yes	Yes
37915	male	african	non_diabetic	non_smoker	treated	47	191	35	146	10.5524	10.4201	13.3362	2.91617	Yes	Yes	Yes	Yes	Yes	Yes
37930	male	african	non_diabetic	smoker	treated	48	238	63	126	12.7897	7.46663	16.0358	8.5692	Yes	Yes	Yes	No	Yes	Yes
37936	male	caucasian	non_diabetic	smoker	untreated	44	254	39	128	10.3536	3.7391	13.0356	9.29654	Yes	Yes	No	No	Yes	Yes
37947	male	caucasian	diabetic	non_smoker	treated	44	175	35	141	5.98028	6.42125	9.89598	3.47473	Yes	No	Yes	No	Yes	Yes
37957	female	african	non_diabetic	smoker	treated	49	216	64	113	3.20518	1.51487	5.31529	3.80042	No	No	No	No	Yes	No
37967	female	african	non_diabetic	non_smoker	treated	68	149	52	119	7.14236	7.40054	9.40912	2.00859	Yes	No	Yes	No	Yes	Yes
37977	male	caucasian	non_diabetic	non_smoker	treated	73	237	52	94	16.1724	17.2927	21.488	4.19524	Yes	Yes	Yes	Yes	Yes	Yes
37996	female	caucasian	non_diabetic	smoker	treated	45	143	41	116	2.78158	0.784677	3.59478	2.81011	No	No	No	No	No	No
38060	female	african	diabetic	non_smoker	treated	69	201	56	164	38.3649	36.2217	43.4146	7.19289	Yes	Yes	Yes	Yes	Yes	Yes
38063	male	caucasian	non_diabetic	non_smoker	treated	71	169	45	145	26.1929	28.8587	35.5289	6.67016	Yes	Yes	Yes	Yes	Yes	Yes
38065	male	african	non_diabetic	non_smoker	treated	66	183	42	155	23.6562	22.0039	27.621	5.61709	Yes	Yes	Yes	Yes	Yes	Yes
38073	female	caucasian	non_diabetic	non_smoker	treated	75	189	76	130	21.6513	32.1926	37.2094	5.01676	Yes	Yes	Yes	Yes	Yes	Yes
38082	male	african	diabetic	non_smoker	treated	47	221	66	139	15.3288	15.1419	19.2306	4.08867	Yes	Yes	Yes	Yes	Yes	Yes
38125	male	caucasian	non_diabetic	non_smoker	treated	66	235	34	147	26.6359	26.8712	34.0291	7.15793	Yes	Yes	Yes	Yes	Yes	Yes
38131	female	caucasian	diabetic	non_smoker	treated	64	212	55	139	15.1683	19.2635	24.518	5.25451	Yes	Yes	Yes	Yes	Yes	Yes
38148	female	caucasian	non_diabetic	non_smoker	untreated	54	226	56	141	2.44498	2.73179	3.91247	1.18068	No	No	No	No	No	No
38154	male	caucasian	non_diabetic	non_smoker	treated	66	203	38	125	17.8096	18.6851	24.037	5.35192	Yes	Yes	Yes	Yes	Yes	Yes
38175	female	african	non_diabetic	non_smoker	treated	74	268	85	147	25.9969	29.6749	33.9436	4.26871	Yes	Yes	Yes	Yes	Yes	Yes
38194	male	caucasian	non_diabetic	non_smoker	treated	65	217	40	135	19.2357	20.0323	25.8463	5.81393	Yes	Yes	Yes	Yes	Yes	Yes
38207	male	african	non_diabetic	non_smoker	untreated	60	270	60	131	8.83168	8.38706	10.6551	2.26807	Yes	Yes	Yes	Yes	Yes	Yes
38216	female	caucasian	non_diabetic	smoker	treated	40	164	43	133	3.73988	0.73118	4.24963	3.51845	No	No	No	No	No	No
38220	female	caucasian	diabetic	non_smoker	treated	67	292	44	163	32.2076	37.0721	44.7216	7.6495	Yes	Yes	Yes	Yes	Yes	Yes
38235	male	caucasian	non_diabetic	non_smoker	treated	55	194	38	103	5.49406	5.78272	8.18491	2.40219	Yes	No	Yes	No	Yes	Yes
38236	male	caucasian	non_diabetic	smoker	untreated	41	167	31	141	6.50147	2.22014	9.04672	6.82658	Yes	No	No	No	Yes	Yes
38280	male	caucasian	non_diabetic	smoker	treated	54	208	75	95	4.96114	2.93844	6.97524	4.0368	No	No	No	No	Yes	No
38318	female	caucasian	diabetic	non_smoker	treated	70	151	32	129	23.7006	30.1979	36.1386	5.94062	Yes	Yes	Yes	Yes	Yes	Yes
38337	male	caucasian	non_diabetic	non_smoker	untreated	64	239	38	128	15.7704	16.0803	20.9592	4.87887	Yes	Yes	Yes	Yes	Yes	Yes
38364	female	caucasian	diabetic	non_smoker	treated	63	144	68	106	5.80355	8.48169	11.093	2.61129	Yes	No	Yes	Yes	Yes	Yes
38393	female	caucasian	diabetic	non_smoker	treated	51	218	55	107	2.74673	2.90015	4.31488	1.41473	No	No	No	No	No	No
38398	female	african	diabetic	non_smoker	treated	56	245	54	115	10.4996	9.83465	14.9758	5.14115	Yes	Yes	Yes	Yes	Yes	Yes
38410	female	caucasian	non_diabetic	non_smoker	treated	63	216	39	130	7.7924	9.11205	11.9044	2.7924	Yes	Yes	Yes	Yes	Yes	Yes
38414	female	african	non_diabetic	non_smoker	treated	61	211	77	117	5.00152	5.53596	7.85553	2.31957	Yes	No	Yes	No	Yes	Yes
38426	male	caucasian	non_diabetic	non_smoker	treated	53	154	38	101	3.35054	3.72488	5.37556	1.65067	No	No	No	No	Yes	No
38432	female	african	non_diabetic	non_smoker	treated	69	250	59	149	18.4374	18.2101	22.4695	4.25939	Yes	Yes	Yes	Yes	Yes	Yes
38452	female	african	non_diabetic	non_smoker	treated	47	186	69	155	4.09781	3.17692	5.85609	2.67917	No	No	No	No	Yes	No
38494	male	caucasian	diabetic	non_smoker	treated	50	186	25	128	14.0269	13.9375	20.0489	6.11131	Yes	Yes	Yes	Yes	Yes	Yes
38504	male	caucasian	non_diabetic	non_smoker	treated	67	175	31	131	20.7327	21.8079	27.742	5.93406	Yes	Yes	Yes	Yes	Yes	Yes
38505	male	african	diabetic	non_smoker	treated	74	204	40	168	56.6228	52.9804	62.5275	9.54707	Yes	Yes	Yes	Yes	Yes	Yes
38514	female	caucasian	non_diabetic	non_smoker	treated	46	283	67	112	1.17742	1.09282	1.73132	0.638505	No	No	No	No	No	No
38539	female	caucasian	non_diabetic	non_smoker	treated	70	273	56	97	8.09487	10.5558	12.9907	2.43495	Yes	Yes	Yes	Yes	Yes	Yes
38559	female	caucasian	non_diabetic	non_smoker	treated	67	166	63	129	8.25525	11.8731	14.9355	3.06233	Yes	Yes	Yes	Yes	Yes	Yes
38568	female	caucasian	diabetic	non_smoker	treated	67	171	60	133	16.7093	23.1642	28.6257	5.46149	Yes	Yes	Yes	Yes	Yes	Yes
38580	male	caucasian	non_diabetic	smoker	untreated	59	208	63	117	9.77578	6.65137	12.9368	6.28546	Yes	Yes	Yes	No	Yes	Yes
38597	male	african	non_diabetic	smoker	treated	57	196	51	154	26.5944	15.544	31.6482	16.1042	Yes	Yes	Yes	Yes	Yes	Yes
38602	female	african	non_diabetic	non_smoker	treated	69	252	59	107	9.86858	11.2146	13.9804	2.76581	Yes	Yes	Yes	Yes	Yes	Yes
38608	female	african	diabetic	non_smoker	treated	74	206	72	183	53.0985	53.6585	59.5839	5.92544	Yes	Yes	Yes	Yes	Yes	Yes
38612	female	caucasian	non_diabetic	non_smoker	treated	49	283	59	109	1.64832	1.57864	2.41038	0.831737	No	No	No	No	No	No
38615	female	african	non_diabetic	non_smoker	treated	46	105	52	134	1.88264	1.38823	2.63432	1.24609	No	No	No	No	No	No
38617	male	african	non_diabetic	smoker	treated	64	206	76	143	27.4347	15.7549	32.0319	16.2771	Yes	Yes	Yes	Yes	Yes	Yes
38640	female	caucasian	non_diabetic	smoker	treated	61	188	64	149	11.5874	7.64366	17.7577	10.1141	Yes	Yes	Yes	Yes	Yes	Yes
38658	male	caucasian	non_diabetic	non_smoker	treated	68	148	43	115	13.9025	15.6919	20.0735	4.38159	Yes	Yes	Yes	Yes	Yes	Yes
38675	female	caucasian	non_diabetic	non_smoker	treated	73	129	64	115	12.9756	20.3391	24.1755	3.83635	Yes	Yes	Yes	Yes	Yes	Yes
38678	female	caucasian	non_diabetic	non_smoker	treated	68	252	46	136	13.1299	16.2399	20.136	3.89608	Yes	Yes	Yes	Yes	Yes	Yes
38679	male	caucasian	diabetic	non_smoker	treated	65	176	30	120	28.8831	30.0896	38.0487	7.95908	Yes	Yes	Yes	Yes	Yes	Yes
38700	female	caucasian	non_diabetic	non_smoker	treated	64	267	58	159	11.6991	14.3817	18.4623	4.08055	Yes	Yes	Yes	Yes	Yes	Yes
38732	female	african	diabetic	non_smoker	treated	64	219	74	128	19.3658	20.7151	27.202	6.48693	Yes	Yes	Yes	Yes	Yes	Yes
38801	male	caucasian	non_diabetic	smoker	treated	55	244	50	134	16.1865	9.21813	20.2104	10.9923	Yes	Yes	Yes	Yes	Yes	Yes
38849	female	caucasian	non_diabetic	non_smoker	treated	65	273	80	143	9.28971	12.3774	15.8125	3.4351	Yes	Yes	Yes	Yes	Yes	Yes
38860	female	caucasian	non_diabetic	non_smoker	treated	54	222	54	141	3.36407	3.71356	5.34068	1.62712	No	No	No	No	Yes	No
38861	male	caucasian	diabetic	non_smoker	treated	73	150	50	154	49.9573	55.2481	64.1018	8.85371	Yes	Yes	Yes	Yes	Yes	Yes
38870	male	caucasian	diabetic	non_smoker	untreated	70	183	63	148	34.6253	38.7717	46.9516	8.17984	Yes	Yes	Yes	Yes	Yes	Yes
38880	female	african	non_diabetic	non_smoker	treated	67	143	50	101	4.55655	4.97039	6.43636	1.46597	No	No	No	No	Yes	No
38885	male	caucasian	non_diabetic	non_smoker	treated	66	152	37	121	14.2553	15.7173	20.3301	4.61273	Yes	Yes	Yes	Yes	Yes	Yes
38901	male	caucasian	non_diabetic	non_smoker	treated	53	202	37	139	8.40179	8.71618	12.4311	3.71492	Yes	Yes	Yes	Yes	Yes	Yes
38947	female	caucasian	non_diabetic	non_smoker	untreated	45	187	47	148	1.23622	1.14638	1.82655	0.680174	No	No	No	No	No	No
38958	female	african	diabetic	non_smoker	treated	69	115	69	150	21.3117	21.9275	26.9036	4.97606	Yes	Yes	Yes	Yes	Yes	Yes
38961	female	african	non_diabetic	non_smoker	treated	47	205	69	125	1.71653	1.5248	2.83121	1.3064	No	No	No	No	No	No
38974	male	african	non_diabetic	non_smoker	treated	55	170	53	109	7.67147	7.32462	9.42078	2.09617	Yes	Yes	Yes	No	Yes	Yes
38980	male	caucasian	non_diabetic	non_smoker	treated	64	193	39	129	15.6588	16.6038	21.6865	5.08268	Yes	Yes	Yes	Yes	Yes	Yes
38982	male	caucasian	non_diabetic	non_smoker	treated	45	149	26	129	3.29409	3.49839	5.39013	1.89174	No	No	No	No	Yes	No
39000	female	african	non_diabetic	non_smoker	treated	54	217	64	123	3.67153	3.45002	5.54843	2.09841	No	No	No	No	Yes	No
39039	female	caucasian	non_diabetic	non_smoker	treated	73	168	74	137	18.5753	27.9759	32.9278	4.95191	Yes	Yes	Yes	Yes	Yes	Yes
39048	male	caucasian	non_diabetic	non_smoker	treated	64	207	57	150	16.9238	18.537	24.1207	5.58371	Yes	Yes	Yes	Yes	Yes	Yes
39086	male	african	diabetic	non_smoker	treated	62	178	33	120	25.048	23.5427	29.4729	5.93022	Yes	Yes	Yes	Yes	Yes	Yes
39099	female	african	non_diabetic	non_smoker	treated	53	187	109	118	1.36834	1.61063	2.65442	1.04379	No	No	No	No	No	No
39107	male	caucasian	non_diabetic	non_smoker	treated	52	190	60	153	5.28654	6.00799	8.68873	2.68074	Yes	No	Yes	No	Yes	Yes
39116	male	african	diabetic	non_smoker	treated	60	199	35	157	36.3642	34.519	42.3486	7.8296	Yes	Yes	Yes	Yes	Yes	Yes
39161	female	caucasian	non_diabetic	non_smoker	treated	56	187	62	136	2.80338	3.47228	4.89548	1.4232	No	No	No	No	No	No
39171	female	african	non_diabetic	non_smoker	treated	52	153	48	126	3.46484	2.79482	4.67478	1.87996	No	No	No	No	No	No
39199	male	caucasian	non_diabetic	smoker	untreated	51	232	55	129	9.14713	4.62188	12.0611	7.43919	Yes	Yes	No	No	Yes	Yes
39213	male	caucasian	non_diabetic	non_smoker	treated	49	188	44	127	3.78891	4.12567	6.13639	2.01072	No	No	No	No	Yes	No
39230	female	caucasian	non_diabetic	non_smoker	treated	47	216	58	116	1.10264	1.0903	1.70658	0.616282	No	No	No	No	No	No
39251	female	caucasian	non_diabetic	non_smoker	treated	67	243	90	143	10.5512	15.026	18.8107	3.7847	Yes	Yes	Yes	Yes	Yes	Yes
39285	female	caucasian	diabetic	non_smoker	untreated	44	128	61	112	0.432962	0.484569	0.783456	0.298887	No	No	No	No	No	No
39289	female	caucasian	non_diabetic	non_smoker	treated	56	192	51	132	3.22556	3.76639	5.30678	1.54039	No	No	No	No	Yes	No
39349	female	african	non_diabetic	non_smoker	treated	49	152	27	119	5.21471	3.27684	5.79846	2.52162	Yes	No	No	No	Yes	No
39363	female	african	diabetic	smoker	treated	50	133	56	122	8.72763	3.82209	12.7717	8.94964	Yes	Yes	No	No	Yes	Yes
39374	female	african	non_diabetic	smoker	untreated	40	219	38	129	3.0939	1.13733	4.80379	3.66646	No	No	No	No	No	No
39400	female	caucasian	non_diabetic	non_smoker	treated	67	211	41	156	15.0162	18.5525	23.0976	4.54516	Yes	Yes	Yes	Yes	Yes	Yes
39405	female	caucasian	non_diabetic	non_smoker	treated	69	192	60	124	10.3265	14.4598	17.8379	3.3781	Yes	Yes	Yes	Yes	Yes	Yes
39413	female	caucasian	non_diabetic	non_smoker	treated	53	288	55	135	3.74326	3.79802	5.51839	1.72037	No	No	No	No	Yes	No
39420	female	caucasian	diabetic	non_smoker	treated	74	221	80	159	47.0782	62.6263	69.5255	6.89928	Yes	Yes	Yes	Yes	Yes	Yes
39424	female	caucasian	non_diabetic	non_smoker	treated	66	177	74	133	7.54454	10.9986	13.9669	2.96831	Yes	Yes	Yes	Yes	Yes	Yes
39454	male	african	non_diabetic	smoker	treated	67	186	53	142	31.8681	18.4132	36.7672	18.354	Yes	Yes	Yes	Yes	Yes	Yes
39474	male	caucasian	non_diabetic	non_smoker	treated	72	249	29	125	30.3273	30.1704	36.8863	6.7159	Yes	Yes	Yes	Yes	Yes	Yes
39475	female	caucasian	non_diabetic	non_smoker	treated	75	200	38	135	23.0106	30.0625	34.8393	4.7768	Yes	Yes	Yes	Yes	Yes	Yes
39482	female	caucasian	non_diabetic	non_smoker	treated	75	184	111	150	27.8988	43.1939	49.2073	6.01337	Yes	Yes	Yes	Yes	Yes	Yes
39502	male	african	non_diabetic	non_smoker	treated	60	240	45	140	17.0153	16.0308	20.3293	4.29857	Yes	Yes	Yes	Yes	Yes	Yes
39505	female	caucasian	non_diabetic	non_smoker	treated	74	185	84	139	21.6626	32.6639	37.9653	5.30145	Yes	Yes	Yes	Yes	Yes	Yes
39538	female	caucasian	non_diabetic	non_smoker	treated	60	147	54	139	4.15878	5.56107	7.51159	1.95052	No	No	Yes	No	Yes	Yes
39553	female	caucasian	non_diabetic	non_smoker	treated	70	259	47	129	14.1808	17.8616	21.7645	3.90294	Yes	Yes	Yes	Yes	Yes	Yes
39556	male	african	diabetic	non_smoker	untreated	54	283	56	154	17.1889	16.6797	20.9192	4.23945	Yes	Yes	Yes	Yes	Yes	Yes
39577	female	caucasian	non_diabetic	non_smoker	treated	67	252	68	126	9.19732	12.2908	15.4511	3.16029	Yes	Yes	Yes	Yes	Yes	Yes
39593	male	caucasian	non_diabetic	non_smoker	treated	49	197	49	112	2.89018	3.16825	4.72396	1.55571	No	No	No	No	No	No
39677	male	caucasian	non_diabetic	non_smoker	treated	49	206	58	127	3.20755	3.57626	5.32674	1.75048	No	No	No	No	Yes	No
39695	female	caucasian	non_diabetic	smoker	untreated	59	218	38	131	9.32052	4.82177	12.1499	7.32813	Yes	Yes	No	No	Yes	Yes
39696	female	african	non_diabetic	non_smoker	treated	41	198	87	109	0.236343	0.24497	0.523536	0.278566	No	No	No	No	No	No
39723	male	caucasian	non_diabetic	non_smoker	treated	59	166	50	107	5.67876	6.4294	8.83912	2.40973	Yes	No	Yes	No	Yes	Yes
39728	female	caucasian	diabetic	non_smoker	treated	64	256	96	131	11.7255	16.2315	20.7701	4.53852	Yes	Yes	Yes	Yes	Yes	Yes
39761	male	african	non_diabetic	non_smoker	treated	56	107	23	123	11.1464	10.6148	13.5812	2.96641	Yes	Yes	Yes	Yes	Yes	Yes
39764	female	caucasian	non_diabetic	non_smoker	treated	49	216	40	108	1.84109	1.69954	2.59413	0.89459	No	No	No	No	No	No
39783	male	african	non_diabetic	non_smoker	treated	68	163	42	138	20.1162	18.5943	23.4785	4.88424	Yes	Yes	Yes	Yes	Yes	Yes
39785	female	caucasian	non_diabetic	smoker	treated	71	202	57	108	15.7711	14.1258	23.7327	9.60694	Yes	Yes	Yes	Yes	Yes	Yes
39790	female	caucasian	non_diabetic	non_smoker	treated	69	224	60	157	16.9216	22.6535	27.613	4.95949	Yes	Yes	Yes	Yes	Yes	Yes
39793	male	caucasian	non_diabetic	non_smoker	treated	70	162	46	112	15.7258	17.6068	22.2096	4.60286	Yes	Yes	Yes	Yes	Yes	Yes
39835	female	caucasian	non_diabetic	non_smoker	untreated	40	182	54	98	0.292489	0.24864	0.424358	0.175719	No	No	No	No	No	No
39842	male	caucasian	non_diabetic	non_smoker	treated	71	263	66	182	38.0779	40.5092	48.804	8.29481	Yes	Yes	Yes	Yes	Yes	Yes
39913	male	caucasian	diabetic	non_smoker	treated	75	162	41	111	39.1617	42.737	50.4574	7.72043	Yes	Yes	Yes	Yes	Yes	Yes
39946	female	caucasian	diabetic	smoker	untreated	55	267	41	147	20.2525	8.76662	24.3353	15.5686	Yes	Yes	Yes	Yes	Yes	Yes
39949	female	african	diabetic	non_smoker	treated	63	330	59	145	35.7252	33.6834	43.4983	9.81486	Yes	Yes	Yes	Yes	Yes	Yes
39970	female	african	non_diabetic	non_smoker	treated	71	179	39	138	12.4005	11.4735	13.9133	2.43979	Yes	Yes	Yes	Yes	Yes	Yes
39997	male	african	non_diabetic	smoker	untreated	61	271	86	181	23.5313	13.6131	27.8118	14.1987	Yes	Yes	Yes	Yes	Yes	Yes
40002	female	caucasian	diabetic	smoker	treated	75	218	46	132	51.3183	49.5446	66.1069	16.5624	Yes	Yes	Yes	Yes	Yes	Yes
40007	male	caucasian	diabetic	non_smoker	treated	69	223	65	142	37.6266	40.8488	49.5934	8.7446	Yes	Yes	Yes	Yes	Yes	Yes
40129	female	african	non_diabetic	non_smoker	treated	74	241	89	121	18.3246	22.9226	26.4108	3.48822	Yes	Yes	Yes	Yes	Yes	Yes
40154	female	caucasian	diabetic	non_smoker	treated	62	160	42	162	16.0643	19.9594	25.7783	5.81889	Yes	Yes	Yes	Yes	Yes	Yes
40190	male	african	non_diabetic	smoker	treated	72	205	61	132	32.5002	18.6144	37.118	18.5036	Yes	Yes	Yes	Yes	Yes	Yes
40200	female	caucasian	diabetic	smoker	treated	44	224	43	134	13.2811	3.21359	14.6999	11.4863	Yes	Yes	No	No	Yes	Yes
40211	female	caucasian	non_diabetic	smoker	treated	62	219	46	118	10.7115	6.54019	14.842	8.30181	Yes	Yes	Yes	No	Yes	Yes
40225	female	caucasian	non_diabetic	non_smoker	treated	66	214	64	132	8.58103	11.6128	14.7327	3.11991	Yes	Yes	Yes	Yes	Yes	Yes
40244	male	african	non_diabetic	non_smoker	treated	46	152	41	125	6.74427	6.69116	8.61461	1.92346	Yes	No	Yes	No	Yes	Yes
40258	female	african	non_diabetic	non_smoker	treated	68	342	73	132	18.1005	19.7542	24.6364	4.88224	Yes	Yes	Yes	Yes	Yes	Yes
40263	male	african	diabetic	non_smoker	untreated	41	295	50	148	8.90203	9.18156	11.6505	2.4689	Yes	Yes	Yes	Yes	Yes	Yes
40286	female	caucasian	diabetic	smoker	treated	72	105	41	146	45.0914	44.4444	63.7533	19.3089	Yes	Yes	Yes	Yes	Yes	Yes
40317	male	caucasian	non_diabetic	non_smoker	treated	60	166	46	142	10.7533	11.9924	16.194	4.20169	Yes	Yes	Yes	Yes	Yes	Yes
40338	male	caucasian	non_diabetic	non_smoker	treated	41	234	41	114	2.15705	2.20993	3.54547	1.33554	No	No	No	No	No	No
40363	female	caucasian	non_diabetic	non_smoker	treated	62	195	79	135	4.84379	6.78091	8.97378	2.19287	No	No	Yes	No	Yes	Yes
40369	male	caucasian	non_diabetic	non_smoker	treated	67	187	63	148	18.4739	20.8397	26.5578	5.71813	Yes	Yes	Yes	Yes	Yes	Yes
40370	male	caucasian	non_diabetic	non_smoker	untreated	48	177	52	131	2.33004	2.66748	4.00165	1.33417	No	No	No	No	No	No
40408	male	african	diabetic	smoker	treated	49	211	40	122	24.8752	14.9065	30.4807	15.5741	Yes	Yes	Yes	Yes	Yes	Yes
40475	female	african	non_diabetic	non_smoker	treated	51	137	62	141	3.27425	2.70821	4.61862	1.91041	No	No	No	No	No	No
40514	female	caucasian	diabetic	non_smoker	treated	45	210	63	161	2.92636	2.85998	4.5623	1.70232	No	No	No	No	No	No
40534	male	caucasian	non_diabetic	smoker	treated	45	200	30	128	11.7217	4.48836	14.9058	10.4174	Yes	Yes	No	No	Yes	Yes
40557	female	caucasian	diabetic	non_smoker	treated	58	216	89	141	6.14035	8.22266	11.2569	3.03421	Yes	No	Yes	Yes	Yes	Yes
40561	male	caucasian	non_diabetic	non_smoker	treated	54	201	38	129	7.78659	8.1232	11.5184	3.39523	Yes	Yes	Yes	Yes	Yes	Yes
40574	female	african	diabetic	non_smoker	treated	47	188	45	137	11.2471	7.89279	14.2451	6.35231	Yes	Yes	Yes	Yes	Yes	Yes
40587	male	caucasian	non_diabetic	non_smoker	untreated	45	245	82	113	1.24278	1.42706	2.20403	0.776965	No	No	No	No	No	No
40598	female	african	diabetic	non_smoker	treated	69	193	50	129	24.6769	24.6618	30.1295	5.46766	Yes	Yes	Yes	Yes	Yes	Yes
40643	male	caucasian	diabetic	smoker	treated	67	200	67	129	34.0083	29.8272	42.2611	12.4339	Yes	Yes	Yes	Yes	Yes	Yes
40644	male	caucasian	diabetic	non_smoker	treated	71	154	39	147	45.7754	49.6368	58.6967	9.05992	Yes	Yes	Yes	Yes	Yes	Yes
40703	male	caucasian	non_diabetic	non_smoker	treated	62	263	68	140	13.9801	14.975	19.8534	4.87846	Yes	Yes	Yes	Yes	Yes	Yes
40705	male	african	non_diabetic	non_smoker	treated	72	166	31	144	26.6358	24.5009	30.6205	6.11957	Yes	Yes	Yes	Yes	Yes	Yes
40763	female	caucasian	non_diabetic	non_smoker	treated	66	186	38	126	8.89363	11.0737	14.0606	2.98693	Yes	Yes	Yes	Yes	Yes	Yes
40765	female	caucasian	non_diabetic	non_smoker	treated	59	217	97	119	2.45084	3.41468	4.67521	1.26053	No	No	No	No	No	No
40771	male	african	non_diabetic	non_smoker	treated	48	220	51	129	8.25425	8.11085	10.4191	2.30823	Yes	Yes	Yes	Yes	Yes	Yes
40810	male	caucasian	non_diabetic	non_smoker	treated	71	170	43	145	26.7208	29.2684	36.0071	6.73869	Yes	Yes	Yes	Yes	Yes	Yes
40815	female	caucasian	non_diabetic	non_smoker	treated	70	184	50	125	11.9691	16.3823	20.0031	3.62074	Yes	Yes	Yes	Yes	Yes	Yes
40828	male	caucasian	non_diabetic	smoker	untreated	43	167	29	112	5.48868	1.99655	7.44973	5.45318	Yes	No	No	No	Yes	No
40838	female	caucasian	diabetic	non_smoker	treated	73	235	72	174	49.652	63.8229	70.9872	7.16434	Yes	Yes	Yes	Yes	Yes	Yes
40881	male	caucasian	non_diabetic	non_smoker	treated	41	187	36	130	2.11753	2.26203	3.62847	1.36644	No	No	No	No	No	No
40886	female	caucasian	non_diabetic	non_smoker	treated	64	137	47	157	8.65976	11.8157	15.2349	3.41925	Yes	Yes	Yes	Yes	Yes	Yes
40933	male	caucasian	diabetic	non_smoker	untreated	52	106	21	177	14.0447	15.5073	21.8343	6.32701	Yes	Yes	Yes	Yes	Yes	Yes
40948	male	african	diabetic	non_smoker	treated	72	182	37	134	39.3978	36.5207	44.6304	8.10969	Yes	Yes	Yes	Yes	Yes	Yes
40951	female	african	non_diabetic	non_smoker	treated	53	186	68	112	1.92291	1.93085	3.17879	1.24794	No	No	No	No	No	No
40965	male	caucasian	non_diabetic	smoker	untreated	50	215	45	140	10.9333	5.29131	14.2515	8.96018	Yes	Yes	Yes	No	Yes	Yes
40966	male	african	non_diabetic	non_smoker	treated	48	199	56	154	10.777	10.5923	13.5529	2.96062	Yes	Yes	Yes	Yes	Yes	Yes
40971	female	caucasian	diabetic	non_smoker	treated	60	294	40	185	26.7434	27.8904	35.9977	8.10731	Yes	Yes	Yes	Yes	Yes	Yes
40980	female	caucasian	diabetic	smoker	treated	40	189	44	131	8.75107	1.67397	9.50663	7.83267	Yes	Yes	No	No	Yes	Yes
41005	male	african	non_diabetic	smoker	treated	65	181	70	122	21.526	12.1232	25.2539	13.1307	Yes	Yes	Yes	Yes	Yes	Yes
41008	female	caucasian	non_diabetic	non_smoker	treated	40	174	60	137	0.566087	0.505447	0.867496	0.362049	No	No	No	No	No	No
41013	female	african	diabetic	non_smoker	treated	64	151	66	125	13.7591	14.3904	19.1447	4.75429	Yes	Yes	Yes	Yes	Yes	Yes
41014	male	african	non_diabetic	smoker	treated	55	170	51	141	20.4676	11.8424	24.7149	12.8725	Yes	Yes	Yes	Yes	Yes	Yes
41022	male	african	diabetic	non_smoker	treated	66	182	53	125	27.1441	25.2907	31.563	6.27234	Yes	Yes	Yes	Yes	Yes	Yes
41030	female	caucasian	non_diabetic	non_smoker	treated	74	221	56	156	27.3088	36.7686	42.5017	5.73308	Yes	Yes	Yes	Yes	Yes	Yes
41048	female	african	non_diabetic	non_smoker	untreated	40	101	40	147	1.34578	0.916511	1.96605	1.04954	No	No	No	No	No	No
41092	female	caucasian	non_diabetic	non_smoker	treated	63	204	56	130	6.25043	8.06205	10.5518	2.48971	Yes	No	Yes	Yes	Yes	Yes
41094	male	caucasian	diabetic	non_smoker	untreated	46	161	36	117	3.86351	4.26653	6.4813	2.21477	No	No	No	No	Yes	No
41112	female	caucasian	non_diabetic	non_smoker	treated	73	177	55	123	15.6524	22.3371	26.4837	4.14658	Yes	Yes	Yes	Yes	Yes	Yes
41124	female	african	diabetic	non_smoker	treated	68	199	61	198	49.9799	45.0841	53.7136	8.62942	Yes	Yes	Yes	Yes	Yes	Yes
41127	female	african	diabetic	smoker	treated	70	224	70	155	63.5851	40.7442	72.8224	32.0782	Yes	Yes	Yes	Yes	Yes	Yes
41158	female	caucasian	non_diabetic	non_smoker	treated	71	253	43	187	30.0949	36.8234	43.3405	6.51717	Yes	Yes	Yes	Yes	Yes	Yes
41190	male	caucasian	non_diabetic	non_smoker	untreated	65	212	49	158	18.8202	20.2184	25.9994	5.78101	Yes	Yes	Yes	Yes	Yes	Yes
41191	male	caucasian	non_diabetic	smoker	treated	48	151	32	161	12.4443	5.8086	16.8523	11.0437	Yes	Yes	Yes	No	Yes	Yes
41194	female	caucasian	non_diabetic	smoker	untreated	66	235	39	209	31.3048	22.1007	40.309	18.2083	Yes	Yes	Yes	Yes	Yes	Yes
41204	male	african	diabetic	non_smoker	untreated	60	140	56	133	14.0773	13.3886	16.8791	3.49049	Yes	Yes	Yes	Yes	Yes	Yes
41208	female	caucasian	non_diabetic	non_smoker	treated	46	207	53	125	1.2654	1.20326	1.90567	0.702408	No	No	No	No	No	No
41230	female	caucasian	non_diabetic	non_smoker	treated	73	188	51	155	24.1081	32.8528	38.4138	5.56103	Yes	Yes	Yes	Yes	Yes	Yes
41232	male	african	non_diabetic	non_smoker	treated	72	144	51	137	20.6636	18.9445	23.9065	4.96196	Yes	Yes	Yes	Yes	Yes	Yes
41244	female	caucasian	non_diabetic	non_smoker	untreated	51	203	50	138	1.79339	1.89263	2.80494	0.912313	No	No	No	No	No	No
41268	male	african	diabetic	non_smoker	treated	59	158	50	169	34.1262	32.4494	39.9672	7.51784	Yes	Yes	Yes	Yes	Yes	Yes
41269	female	african	diabetic	non_smoker	treated	64	233	59	144	28.1131	26.769	34.6961	7.92718	Yes	Yes	Yes	Yes	Yes	Yes
41312	female	caucasian	non_diabetic	non_smoker	treated	71	217	51	128	14.4195	19.2664	23.2606	3.99414	Yes	Yes	Yes	Yes	Yes	Yes
41321	female	african	non_diabetic	non_smoker	treated	73	159	50	130	11.3687	11.8226	13.9549	2.13235	Yes	Yes	Yes	Yes	Yes	Yes
41375	female	african	diabetic	non_smoker	treated	66	194	56	151	29.3795	27.6282	34.8531	7.22495	Yes	Yes	Yes	Yes	Yes	Yes
41436	male	caucasian	non_diabetic	non_smoker	treated	63	146	63	121	7.83947	9.35234	12.4593	3.10694	Yes	Yes	Yes	Yes	Yes	Yes
41447	female	caucasian	non_diabetic	smoker	treated	47	165	31	120	6.03392	1.69949	7.02196	5.32247	Yes	No	No	No	Yes	No
41450	male	caucasian	non_diabetic	non_smoker	treated	57	180	36	113	7.34573	7.79897	10.8369	3.03793	Yes	No	Yes	Yes	Yes	Yes
41451	female	african	non_diabetic	non_smoker	treated	74	193	69	169	22.718	23.4601	27.0149	3.55479	Yes	Yes	Yes	Yes	Yes	Yes
41477	male	caucasian	diabetic	non_smoker	treated	71	191	34	145	50.6828	52.7354	61.9431	9.20767	Yes	Yes	Yes	Yes	Yes	Yes
41482	male	caucasian	diabetic	non_smoker	treated	64	158	43	116	19.65	21.8056	28.191	6.38536	Yes	Yes	Yes	Yes	Yes	Yes
41483	male	african	diabetic	non_smoker	treated	66	142	36	109	22.4691	20.888	26.2711	5.38313	Yes	Yes	Yes	Yes	Yes	Yes
41486	female	caucasian	non_diabetic	non_smoker	treated	61	194	37	123	5.67034	6.54623	8.74535	2.19913	Yes	No	Yes	No	Yes	Yes
41492	male	caucasian	non_diabetic	non_smoker	untreated	72	202	76	149	22.3866	25.4851	31.319	5.83382	Yes	Yes	Yes	Yes	Yes	Yes
41498	male	african	non_diabetic	non_smoker	treated	68	149	47	210	37.6281	35.1043	43.018	7.9137	Yes	Yes	Yes	Yes	Yes	Yes
41501	male	caucasian	diabetic	non_smoker	treated	70	158	48	145	39.8369	44.0551	52.9143	8.8592	Yes	Yes	Yes	Yes	Yes	Yes
41516	female	caucasian	diabetic	non_smoker	untreated	74	210	36	125	25.4642	32.444	37.5284	5.08436	Yes	Yes	Yes	Yes	Yes	Yes
41522	male	caucasian	diabetic	non_smoker	treated	72	229	46	155	55.6227	57.9255	67.0277	9.10223	Yes	Yes	Yes	Yes	Yes	Yes
41536	female	caucasian	non_diabetic	non_smoker	treated	44	230	48	116	1.33391	1.12508	1.8272	0.702125	No	No	No	No	No	No
41541	female	caucasian	non_diabetic	non_smoker	treated	43	182	49	114	0.770442	0.688136	1.13364	0.4455	No	No	No	No	No	No
41542	female	african	diabetic	non_smoker	treated	60	185	63	126	12.9161	12.7354	18.0467	5.31129	Yes	Yes	Yes	Yes	Yes	Yes
41545	female	caucasian	non_diabetic	smoker	untreated	40	221	49	100	2.27365	0.418475	2.43517	2.0167	No	No	No	No	No	No
41547	male	caucasian	non_diabetic	non_smoker	treated	49	137	38	122	2.60653	3.00296	4.4794	1.47644	No	No	No	No	No	No
41549	female	african	non_diabetic	non_smoker	treated	61	191	56	144	9.49506	8.52378	12.0132	3.48941	Yes	Yes	Yes	Yes	Yes	Yes
41558	female	african	non_diabetic	smoker	untreated	50	194	82	142	3.19857	1.75134	5.95307	4.20173	No	No	No	No	Yes	No
41563	female	caucasian	non_diabetic	non_smoker	treated	46	273	92	148	1.20349	1.2518	1.98226	0.730459	No	No	No	No	No	No
41578	female	caucasian	non_diabetic	non_smoker	treated	67	181	97	129	7.44968	11.5589	14.5471	2.98819	Yes	No	Yes	Yes	Yes	Yes
41624	female	caucasian	diabetic	non_smoker	treated	68	203	49	113	15.5365	20.2408	24.9447	4.70386	Yes	Yes	Yes	Yes	Yes	Yes
41648	male	caucasian	non_diabetic	non_smoker	untreated	58	120	42	145	6.19613	7.35842	10.1316	2.77318	Yes	No	Yes	No	Yes	Yes
41672	female	caucasian	non_diabetic	non_smoker	treated	63	185	30	154	11.2135	12.754	16.5566	3.80255	Yes	Yes	Yes	Yes	Yes	Yes
41677	male	caucasian	non_diabetic	non_smoker	treated	71	188	23	155	38.6197	39.0471	47.1762	8.12915	Yes	Yes	Yes	Yes	Yes	Yes
41680	male	african	diabetic	non_smoker	treated	63	150	42	154	34.7269	32.7	40.2568	7.55679	Yes	Yes	Yes	Yes	Yes	Yes
41683	male	caucasian	non_diabetic	non_smoker	treated	72	174	32	122	24.5232	26.0373	32.0594	6.02217	Yes	Yes	Yes	Yes	Yes	Yes
41690	male	caucasian	non_diabetic	non_smoker	treated	52	164	37	119	4.50819	4.91825	7.13148	2.21323	No	No	No	No	Yes	No
41691	male	caucasian	non_diabetic	non_smoker	treated	60	183	36	126	11.3844	12.0488	16.2684	4.21957	Yes	Yes	Yes	Yes	Yes	Yes
41694	female	caucasian	non_diabetic	non_smoker	treated	60	246	36	117	5.7748	6.1644	8.31704	2.15264	Yes	No	Yes	No	Yes	Yes
41699	male	african	diabetic	non_smoker	treated	51	176	47	110	12.6036	12.2316	15.6089	3.37733	Yes	Yes	Yes	Yes	Yes	Yes
41700	male	caucasian	non_diabetic	smoker	treated	55	201	47	101	8.55258	4.94674	11.1694	6.22268	Yes	Yes	No	No	Yes	Yes
41715	female	caucasian	non_diabetic	non_smoker	treated	74	210	67	121	17.2047	24.759	29.0689	4.30989	Yes	Yes	Yes	Yes	Yes	Yes
41717	female	caucasian	diabetic	non_smoker	treated	72	147	40	191	50.7486	63.6927	71.1511	7.4584	Yes	Yes	Yes	Yes	Yes	Yes
41729	male	caucasian	non_diabetic	non_smoker	treated	53	200	26	119	8.80592	8.67698	12.3764	3.69938	Yes	Yes	Yes	Yes	Yes	Yes
41735	female	caucasian	non_diabetic	non_smoker	treated	64	204	73	126	5.76887	8.00182	10.3835	2.38172	Yes	No	Yes	Yes	Yes	Yes
41751	female	caucasian	diabetic	non_smoker	treated	73	121	45	144	34.888	48.3635	55.2645	6.901	Yes	Yes	Yes	Yes	Yes	Yes
41760	female	caucasian	non_diabetic	non_smoker	treated	73	200	45	126	16.9027	22.6736	26.8712	4.19757	Yes	Yes	Yes	Yes	Yes	Yes
41761	female	caucasian	non_diabetic	non_smoker	untreated	54	226	95	99	0.721336	0.934304	1.34348	0.40918	No	No	No	No	No	No
41764	male	caucasian	non_diabetic	non_smoker	treated	54	202	45	111	5.17787	5.5397	7.90226	2.36256	Yes	No	Yes	No	Yes	Yes
41768	female	caucasian	non_diabetic	non_smoker	treated	57	199	77	116	2.01602	2.6407	3.6925	1.05179	No	No	No	No	No	No
41770	female	caucasian	non_diabetic	non_smoker	treated	71	258	39	131	16.3144	19.9717	24.089	4.11732	Yes	Yes	Yes	Yes	Yes	Yes
41775	female	african	non_diabetic	non_smoker	treated	61	269	99	158	12.4572	12.9395	18.0497	5.11021	Yes	Yes	Yes	Yes	Yes	Yes
41780	female	caucasian	diabetic	non_smoker	treated	64	245	53	118	12.2795	15.0667	19.3187	4.25198	Yes	Yes	Yes	Yes	Yes	Yes
41793	male	caucasian	non_diabetic	non_smoker	untreated	43	188	61	123	1.02903	1.21412	1.91066	0.696534	No	No	No	No	No	No
41797	male	caucasian	non_diabetic	non_smoker	treated	69	233	41	123	21.6368	22.4381	28.216	5.77793	Yes	Yes	Yes	Yes	Yes	Yes
41825	female	african	non_diabetic	smoker	treated	63	218	98	117	11.0095	6.92598	18.0533	11.1273	Yes	Yes	Yes	No	Yes	Yes
41838	female	caucasian	diabetic	non_smoker	treated	58	220	43	119	7.81328	8.67247	11.8616	3.18918	Yes	Yes	Yes	Yes	Yes	Yes
41840	female	caucasian	diabetic	non_smoker	treated	75	156	39	130	36.7786	48.4471	54.7809	6.33381	Yes	Yes	Yes	Yes	Yes	Yes
41864	male	caucasian	non_diabetic	non_smoker	treated	44	271	32	161	9.40785	8.80921	13.4798	4.67063	Yes	Yes	Yes	Yes	Yes	Yes
41870	male	caucasian	diabetic	non_smoker	treated	59	101	46	169	15.4143	18.8921	25.2931	6.40102	Yes	Yes	Yes	Yes	Yes	Yes
41881	male	caucasian	non_diabetic	non_smoker	treated	70	164	53	122	17.1202	19.4081	24.4079	4.99984	Yes	Yes	Yes	Yes	Yes	Yes
41882	female	caucasian	diabetic	non_smoker	treated	59	167	42	113	6.23556	7.4797	10.1598	2.68007	Yes	No	Yes	No	Yes	Yes
41921	male	caucasian	non_diabetic	non_smoker	treated	60	313	42	163	24.7391	24.058	31.654	7.59594	Yes	Yes	Yes	Yes	Yes	Yes
41923	female	caucasian	non_diabetic	non_smoker	treated	60	224	73	118	3.40347	4.42986	5.99635	1.5665	No	No	No	No	Yes	No
41929	female	african	non_diabetic	smoker	treated	44	167	38	106	2.9169	1.0655	4.17722	3.11171	No	No	No	No	No	No
41946	female	african	diabetic	non_smoker	treated	65	175	42	117	15.9462	15.0999	19.7772	4.6773	Yes	Yes	Yes	Yes	Yes	Yes
41962	male	caucasian	non_diabetic	non_smoker	treated	48	188	43	125	3.41043	3.70466	5.56136	1.85671	No	No	No	No	Yes	No
41969	female	caucasian	non_diabetic	non_smoker	treated	61	210	57	118	4.23761	5.33506	7.14309	1.80802	No	No	Yes	No	Yes	No
41981	female	caucasian	non_diabetic	non_smoker	treated	55	236	50	108	2.48343	2.68814	3.83516	1.14702	No	No	No	No	No	No
42002	male	african	non_diabetic	non_smoker	treated	52	262	66	140	11.2719	10.8931	13.931	3.03792	Yes	Yes	Yes	Yes	Yes	Yes
42003	male	caucasian	non_diabetic	non_smoker	untreated	68	213	36	150	24.4682	25.4081	31.8499	6.44186	Yes	Yes	Yes	Yes	Yes	Yes
42004	male	caucasian	diabetic	non_smoker	treated	52	236	25	135	23.5143	22.2424	30.8615	8.61915	Yes	Yes	Yes	Yes	Yes	Yes
42021	male	caucasian	non_diabetic	non_smoker	treated	44	159	44	127	1.64628	1.89983	2.9668	1.06697	No	No	No	No	No	No
42028	male	african	non_diabetic	non_smoker	treated	45	188	61	113	5.01468	5.00095	6.45554	1.45459	Yes	No	Yes	No	Yes	No
42029	female	caucasian	non_diabetic	non_smoker	treated	71	350	39	139	19.5642	22.531	27.0807	4.5497	Yes	Yes	Yes	Yes	Yes	Yes
42037	male	caucasian	diabetic	non_smoker	treated	75	172	33	118	45.7461	48.4373	56.5879	8.1506	Yes	Yes	Yes	Yes	Yes	Yes
42064	female	african	non_diabetic	non_smoker	treated	48	155	65	159	4.57265	3.44758	6.21949	2.77191	No	No	No	No	Yes	No
42071	female	caucasian	non_diabetic	smoker	treated	44	149	47	89	1.34858	0.367042	1.77399	1.40695	No	No	No	No	No	No
42075	male	caucasian	diabetic	smoker	treated	46	138	29	161	19.4648	8.72127	26.4202	17.6989	Yes	Yes	Yes	Yes	Yes	Yes
42094	female	african	non_diabetic	non_smoker	treated	55	188	52	137	6.19746	5.13643	8.07122	2.93479	Yes	No	Yes	No	Yes	Yes
42099	male	caucasian	non_diabetic	non_smoker	treated	66	163	48	85	7.09671	8.01075	10.5046	2.49382	Yes	No	Yes	Yes	Yes	Yes
42103	female	african	diabetic	non_smoker	treated	67	165	85	171	32.6229	33.057	40.7683	7.71126	Yes	Yes	Yes	Yes	Yes	Yes
42108	female	caucasian	diabetic	smoker	treated	44	193	31	106	11.1043	2.50653	11.6235	9.11697	Yes	Yes	No	No	Yes	Yes
42123	male	caucasian	non_diabetic	non_smoker	treated	61	179	48	153	13.7483	15.1621	20.2153	5.05329	Yes	Yes	Yes	Yes	Yes	Yes
42124	male	african	diabetic	non_smoker	treated	66	135	48	124	25.4537	23.6962	29.6571	5.96085	Yes	Yes	Yes	Yes	Yes	Yes
42127	female	caucasian	non_diabetic	non_smoker	treated	60	201	58	131	4.49116	5.66268	7.64738	1.98469	No	No	Yes	No	Yes	Yes
42133	female	caucasian	non_diabetic	non_smoker	treated	63	289	47	147	10.7201	12.2191	15.8772	3.65809	Yes	Yes	Yes	Yes	Yes	Yes
42135	male	caucasian	diabetic	non_smoker	untreated	50	269	42	142	13.9774	13.8532	19.8702	6.01703	Yes	Yes	Yes	Yes	Yes	Yes
42154	male	caucasian	diabetic	non_smoker	treated	75	101	32	171	63.163	69.3117	77.4208	8.10919	Yes	Yes	Yes	Yes	Yes	Yes
42165	male	african	diabetic	smoker	treated	67	158	40	171	66.1648	43.7131	72.5941	28.881	Yes	Yes	Yes	Yes	Yes	Yes
42172	female	african	diabetic	non_smoker	treated	71	158	88	109	18.6032	23.5978	28.1711	4.57324	Yes	Yes	Yes	Yes	Yes	Yes
42193	male	caucasian	non_diabetic	non_smoker	treated	61	171	52	131	9.64112	10.8699	14.6194	3.74953	Yes	Yes	Yes	Yes	Yes	Yes
42220	male	caucasian	diabetic	non_smoker	treated	69	173	38	117	31.3973	33.7177	41.5233	7.80564	Yes	Yes	Yes	Yes	Yes	Yes
42269	female	caucasian	diabetic	non_smoker	treated	69	181	43	155	29.6673	37.7914	44.9613	7.16992	Yes	Yes	Yes	Yes	Yes	Yes
42275	female	caucasian	non_diabetic	non_smoker	treated	63	218	55	115	5.16927	6.55026	8.59529	2.04503	Yes	No	Yes	No	Yes	Yes
42309	female	caucasian	diabetic	non_smoker	treated	58	178	48	107	4.85489	5.85269	8.05132	2.19863	No	No	Yes	No	Yes	Yes
42310	male	caucasian	non_diabetic	non_smoker	treated	53	226	42	125	7.13633	7.35739	10.5273	3.16995	Yes	No	Yes	No	Yes	Yes
42321	female	caucasian	diabetic	non_smoker	treated	62	192	64	143	11.3779	15.0299	19.5945	4.56453	Yes	Yes	Yes	Yes	Yes	Yes
42332	female	african	non_diabetic	non_smoker	treated	61	249	94	157	11.7369	12.0226	16.8069	4.78439	Yes	Yes	Yes	Yes	Yes	Yes
42340	female	caucasian	non_diabetic	non_smoker	treated	60	206	61	139	4.97365	6.30693	8.50704	2.20011	No	No	Yes	No	Yes	Yes
42351	female	caucasian	non_diabetic	non_smoker	untreated	42	295	45	122	1.7817	1.27756	2.11456	0.836996	No	No	No	No	No	No
42366	female	caucasian	non_diabetic	non_smoker	untreated	47	195	65	118	0.615471	0.655811	1.02112	0.365313	No	No	No	No	No	No
42392	female	african	non_diabetic	non_smoker	treated	65	220	36	147	15.0265	12.2575	16.1408	3.8833	Yes	Yes	Yes	Yes	Yes	Yes
42396	male	caucasian	diabetic	non_smoker	treated	56	173	41	111	10.5791	11.5231	15.9882	4.4651	Yes	Yes	Yes	Yes	Yes	Yes
42428	male	caucasian	non_diabetic	smoker	treated	53	138	43	120	7.03207	4.09377	9.99434	5.90057	Yes	No	No	No	Yes	Yes
42444	female	caucasian	non_diabetic	non_smoker	treated	68	189	46	115	8.55263	11.3036	14.1176	2.81399	Yes	Yes	Yes	Yes	Yes	Yes
42453	male	caucasian	diabetic	non_smoker	treated	74	183	33	137	53.5968	56.0205	64.679	8.65854	Yes	Yes	Yes	Yes	Yes	Yes
42460	male	african	diabetic	non_smoker	treated	59	190	34	139	28.9401	27.463	34.1401	6.67707	Yes	Yes	Yes	Yes	Yes	Yes
42471	male	caucasian	non_diabetic	non_smoker	treated	50	204	54	134	4.16699	4.59274	6.76879	2.17605	No	No	No	No	Yes	No
42479	female	african	diabetic	non_smoker	treated	55	217	50	143	19.1074	15.468	23.5234	8.05547	Yes	Yes	Yes	Yes	Yes	Yes
42492	male	african	non_diabetic	non_smoker	treated	71	212	62	123	17.5128	16.062	20.3679	4.30588	Yes	Yes	Yes	Yes	Yes	Yes
42495	male	african	non_diabetic	smoker	treated	48	151	48	145	15.6085	9.17465	19.4863	10.3116	Yes	Yes	Yes	Yes	Yes	Yes
42502	male	caucasian	non_diabetic	non_smoker	treated	64	180	47	130	13.5311	14.8825	19.5025	4.62002	Yes	Yes	Yes	Yes	Yes	Yes
42504	male	caucasian	non_diabetic	smoker	treated	63	260	46	113	19.1275	13.5717	22.6724	9.10068	Yes	Yes	Yes	Yes	Yes	Yes
42517	female	african	non_diabetic	non_smoker	untreated	60	191	89	147	5.53961	6.53413	9.37163	2.8375	Yes	No	Yes	No	Yes	Yes
42527	female	caucasian	non_diabetic	non_smoker	treated	53	236	44	140	4.04526	4.07453	5.91625	1.84171	No	No	No	No	Yes	No
42533	female	caucasian	non_diabetic	non_smoker	treated	66	188	69	115	6.00187	8.5373	10.8828	2.3455	Yes	No	Yes	Yes	Yes	Yes
42537	female	african	non_diabetic	non_smoker	treated	62	194	55	127	7.32825	7.02408	9.77828	2.7542	Yes	No	Yes	No	Yes	Yes
42541	female	caucasian	diabetic	non_smoker	treated	72	211	81	128	27.1213	38.5628	44.9936	6.43078	Yes	Yes	Yes	Yes	Yes	Yes
42560	male	caucasian	non_diabetic	smoker	treated	59	191	60	126	12.302	8.47275	16.3741	7.90138	Yes	Yes	Yes	Yes	Yes	Yes
42567	male	caucasian	non_diabetic	non_smoker	treated	62	212	45	145	16.2361	17.1847	22.6816	5.49685	Yes	Yes	Yes	Yes	Yes	Yes
42568	male	caucasian	diabetic	non_smoker	treated	42	300	76	131	4.02706	4.31753	6.81729	2.49976	No	No	No	No	Yes	No
42578	female	african	diabetic	non_smoker	treated	69	184	29	123	21.4933	18.8052	23.183	4.37779	Yes	Yes	Yes	Yes	Yes	Yes
42586	male	caucasian	non_diabetic	non_smoker	treated	52	186	38	112	4.64865	4.94207	7.16561	2.22354	No	No	No	No	Yes	No
42591	female	african	non_diabetic	non_smoker	treated	68	269	60	131	14.6076	15.1349	19.0156	3.88074	Yes	Yes	Yes	Yes	Yes	Yes
42594	male	caucasian	non_diabetic	non_smoker	treated	64	238	54	128	14.8483	15.768	20.628	4.85995	Yes	Yes	Yes	Yes	Yes	Yes
42626	female	african	non_diabetic	non_smoker	treated	55	231	96	117	2.40455	2.74374	4.34299	1.59925	No	No	No	No	No	No
42629	female	caucasian	diabetic	non_smoker	treated	60	197	43	123	9.03297	10.5898	14.1668	3.57699	Yes	Yes	Yes	Yes	Yes	Yes
42636	male	caucasian	non_diabetic	non_smoker	treated	55	217	38	123	8.48737	8.70716	12.2428	3.53562	Yes	Yes	Yes	Yes	Yes	Yes
42642	female	caucasian	non_diabetic	non_smoker	treated	58	224	43	135	5.35835	5.92963	8.15589	2.22626	Yes	No	Yes	No	Yes	Yes
42649	female	african	diabetic	non_smoker	treated	49	231	43	119	9.01377	6.94172	12.1014	5.15972	Yes	Yes	Yes	No	Yes	Yes
42656	female	caucasian	non_diabetic	non_smoker	treated	55	155	40	137	3.17146	3.61443	5.14612	1.53169	No	No	No	No	Yes	No
42668	female	caucasian	non_diabetic	non_smoker	treated	65	209	45	137	9.45018	11.7598	15.0387	3.27887	Yes	Yes	Yes	Yes	Yes	Yes
42670	female	caucasian	non_diabetic	smoker	treated	62	152	39	169	18.1546	11.7915	25.7715	13.98	Yes	Yes	Yes	Yes	Yes	Yes
42681	male	african	non_diabetic	non_smoker	untreated	59	261	78	195	15.3258	14.6247	18.4018	3.77704	Yes	Yes	Yes	Yes	Yes	Yes
42702	female	caucasian	non_diabetic	smoker	treated	70	158	52	134	20.4636	18.3764	31.0908	12.7144	Yes	Yes	Yes	Yes	Yes	Yes
42705	female	african	non_diabetic	non_smoker	treated	54	225	60	141	6.58455	5.60224	8.94765	3.34541	Yes	No	Yes	No	Yes	Yes
42716	male	caucasian	non_diabetic	non_smoker	treated	65	141	62	135	11.2616	13.4266	17.5403	4.11366	Yes	Yes	Yes	Yes	Yes	Yes
42728	female	african	diabetic	non_smoker	treated	43	225	54	111	2.60729	2.1401	4.32114	2.18104	No	No	No	No	No	No
42740	male	caucasian	non_diabetic	non_smoker	treated	73	221	38	153	37.2477	38.7015	46.3989	7.69739	Yes	Yes	Yes	Yes	Yes	Yes
42741	male	caucasian	non_diabetic	smoker	treated	58	176	70	125	9.36963	6.48428	13.0884	6.60407	Yes	Yes	Yes	No	Yes	Yes
42764	female	african	non_diabetic	smoker	treated	68	162	93	112	12.8361	8.45258	20.2694	11.8168	Yes	Yes	Yes	Yes	Yes	Yes
42788	female	caucasian	diabetic	non_smoker	treated	71	179	54	127	24.3863	33.3108	39.4181	6.10733	Yes	Yes	Yes	Yes	Yes	Yes
42799	male	caucasian	non_diabetic	non_smoker	treated	63	164	20	121	17.435	17.5291	22.9856	5.45656	Yes	Yes	Yes	Yes	Yes	Yes
42802	male	caucasian	non_diabetic	non_smoker	treated	62	171	58	121	8.5477	9.78166	13.1017	3.32001	Yes	Yes	Yes	Yes	Yes	Yes
42817	male	caucasian	diabetic	non_smoker	treated	51	177	47	150	10.0555	11.1639	16.0582	4.89426	Yes	Yes	Yes	Yes	Yes	Yes
42825	male	caucasian	non_diabetic	non_smoker	treated	61	236	32	149	21.5004	21.3376	28.082	6.74443	Yes	Yes	Yes	Yes	Yes	Yes
42826	female	african	diabetic	smoker	treated	47	195	109	103	1.50685	0.937277	3.45184	2.51456	No	No	No	No	No	No
42835	male	caucasian	non_diabetic	non_smoker	treated	64	162	59	128	10.6717	12.3373	16.2451	3.90786	Yes	Yes	Yes	Yes	Yes	Yes
42844	female	caucasian	non_diabetic	non_smoker	treated	63	199	60	115	4.66884	6.16998	8.10152	1.93154	No	No	Yes	No	Yes	Yes
42868	male	caucasian	non_diabetic	non_smoker	treated	43	185	38	129	2.38491	2.56946	4.04127	1.47181	No	No	No	No	No	No
42900	male	african	diabetic	non_smoker	treated	63	211	42	148	35.4819	33.423	41.0902	7.66728	Yes	Yes	Yes	Yes	Yes	Yes
42922	male	caucasian	non_diabetic	non_smoker	treated	70	208	47	131	22.6284	24.2769	30.2763	5.99944	Yes	Yes	Yes	Yes	Yes	Yes
42935	female	caucasian	non_diabetic	non_smoker	treated	59	260	81	130	3.86891	4.9144	6.70901	1.79461	No	No	No	No	Yes	No
42947	male	caucasian	non_diabetic	non_smoker	treated	66	246	59	121	15.1101	16.1511	20.8745	4.72348	Yes	Yes	Yes	Yes	Yes	Yes
42987	female	caucasian	non_diabetic	non_smoker	treated	61	168	60	111	3.09295	4.1665	5.59032	1.42382	No	No	No	No	Yes	No
42993	male	caucasian	non_diabetic	smoker	treated	55	230	34	102	13.3058	7.19887	16.0055	8.80663	Yes	Yes	Yes	No	Yes	Yes
43001	female	african	non_diabetic	non_smoker	treated	57	276	107	177	12.2965	11.9177	17.7433	5.82554	Yes	Yes	Yes	Yes	Yes	Yes
43004	female	caucasian	non_diabetic	non_smoker	treated	64	295	45	112	7.08578	8.09106	10.4978	2.40673	Yes	No	Yes	Yes	Yes	Yes
43016	female	caucasian	non_diabetic	non_smoker	treated	73	201	48	162	26.3969	35.0108	40.8142	5.80344	Yes	Yes	Yes	Yes	Yes	Yes
43018	female	caucasian	non_diabetic	non_smoker	treated	68	209	64	143	12.3037	16.9282	20.9677	4.03953	Yes	Yes	Yes	Yes	Yes	Yes
43019	male	caucasian	diabetic	non_smoker	treated	60	147	32	125	18.4714	20.0322	26.593	6.56084	Yes	Yes	Yes	Yes	Yes	Yes
43024	female	caucasian	non_diabetic	smoker	treated	50	248	57	107	4.2457	1.50218	5.49618	3.994	No	No	No	No	Yes	No
43030	male	caucasian	non_diabetic	non_smoker	treated	72	213	73	162	30.3814	33.8313	41.0951	7.26382	Yes	Yes	Yes	Yes	Yes	Yes
43036	female	african	diabetic	non_smoker	treated	56	252	40	109	11.7163	10.1279	15.4087	5.28084	Yes	Yes	Yes	Yes	Yes	Yes
43051	female	african	non_diabetic	non_smoker	untreated	46	197	38	134	2.84189	2.18639	4.08519	1.8988	No	No	No	No	No	No
43077	female	caucasian	diabetic	non_smoker	treated	62	252	57	133	12.5918	15.227	19.8441	4.61707	Yes	Yes	Yes	Yes	Yes	Yes
43084	male	caucasian	non_diabetic	non_smoker	treated	68	136	27	131	20.4999	22.177	28.045	5.86806	Yes	Yes	Yes	Yes	Yes	Yes
43106	male	caucasian	non_diabetic	non_smoker	treated	46	197	48	127	2.68503	2.94827	4.51023	1.56197	No	No	No	No	No	No
43124	female	caucasian	non_diabetic	non_smoker	treated	46	219	78	103	0.522812	0.55327	0.877933	0.324663	No	No	No	No	No	No
43127	female	african	non_diabetic	non_smoker	untreated	53	254	95	147	2.92039	3.36495	5.47387	2.10892	No	No	No	No	Yes	No
43140	male	caucasian	non_diabetic	non_smoker	treated	41	147	26	123	1.90118	2.04628	3.28459	1.23831	No	No	No	No	No	No
43153	male	african	non_diabetic	smoker	treated	64	215	30	205	57.7522	36.9112	64.5649	27.6537	Yes	Yes	Yes	Yes	Yes	Yes
43172	male	caucasian	non_diabetic	non_smoker	treated	48	187	57	106	1.83777	2.10076	3.16692	1.06616	No	No	No	No	No	No
43180	female	african	non_diabetic	non_smoker	treated	64	168	69	115	5.30341	5.86586	7.93532	2.06946	Yes	No	Yes	No	Yes	Yes
43186	male	caucasian	diabetic	non_smoker	untreated	67	181	35	123	27.8732	29.5515	36.9389	7.38738	Yes	Yes	Yes	Yes	Yes	Yes
43189	male	caucasian	non_diabetic	non_smoker	treated	48	228	36	127	5.71648	5.72871	8.5538	2.82509	Yes	No	Yes	No	Yes	Yes
43195	female	african	non_diabetic	non_smoker	treated	52	178	59	121	2.6555	2.38302	3.99171	1.6087	No	No	No	No	No	No
43214	female	caucasian	diabetic	non_smoker	treated	54	192	31	120	6.90305	6.80984	9.72337	2.91353	Yes	No	Yes	No	Yes	Yes
43235	male	caucasian	diabetic	non_smoker	treated	66	163	28	102	23.6171	24.8018	31.5364	6.73453	Yes	Yes	Yes	Yes	Yes	Yes
43242	male	caucasian	non_diabetic	non_smoker	untreated	53	206	69	132	3.74959	4.28642	6.15707	1.87065	No	No	No	No	Yes	No
43251	female	caucasian	non_diabetic	non_smoker	treated	67	240	54	176	18.1561	22.9962	28.4259	5.42969	Yes	Yes	Yes	Yes	Yes	Yes
43259	female	caucasian	diabetic	non_smoker	treated	53	198	48	117	4.03938	4.37412	6.3467	1.97258	No	No	No	No	Yes	No
43290	female	caucasian	non_diabetic	non_smoker	treated	51	151	30	157	3.92282	3.86015	5.72918	1.86903	No	No	No	No	Yes	No
43294	female	caucasian	diabetic	non_smoker	treated	63	236	25	184	34.5982	35.5954	44.2163	8.62095	Yes	Yes	Yes	Yes	Yes	Yes
43297	male	caucasian	non_diabetic	non_smoker	treated	67	211	52	161	24.8571	26.7863	33.7556	6.96927	Yes	Yes	Yes	Yes	Yes	Yes
43300	female	african	diabetic	non_smoker	treated	45	239	78	119	2.38667	2.27108	4.38496	2.11389	No	No	No	No	No	No
43301	female	caucasian	diabetic	non_smoker	treated	66	151	52	131	14.448	19.8754	24.8808	5.00545	Yes	Yes	Yes	Yes	Yes	Yes
43302	female	caucasian	diabetic	non_smoker	treated	68	211	60	128	18.7746	25.0936	30.6906	5.59697	Yes	Yes	Yes	Yes	Yes	Yes
43317	female	caucasian	non_diabetic	non_smoker	untreated	60	210	90	111	1.86417	2.62015	3.53591	0.915768	No	No	No	No	No	No
43318	female	caucasian	non_diabetic	smoker	treated	63	240	39	135	16.8097	10.1969	21.8806	11.6837	Yes	Yes	Yes	Yes	Yes	Yes
43330	female	caucasian	diabetic	non_smoker	treated	72	175	52	181	47.3536	60.7576	68.2639	7.50631	Yes	Yes	Yes	Yes	Yes	Yes
43342	male	caucasian	non_diabetic	non_smoker	treated	56	177	44	123	6.49974	7.13181	9.99315	2.86134	Yes	No	Yes	No	Yes	Yes
43353	female	caucasian	non_diabetic	non_smoker	treated	71	216	104	141	15.5758	23.7665	28.5166	4.75012	Yes	Yes	Yes	Yes	Yes	Yes
43407	female	caucasian	non_diabetic	non_smoker	treated	55	273	49	119	3.57439	3.70025	5.2673	1.56705	No	No	No	No	Yes	No
43415	male	caucasian	diabetic	non_smoker	treated	52	155	49	136	7.62601	8.79265	12.6297	3.83707	Yes	Yes	Yes	Yes	Yes	Yes
43433	female	caucasian	non_diabetic	non_smoker	treated	55	215	97	137	1.93155	2.56554	3.66125	1.09571	No	No	No	No	No	No
43444	female	african	non_diabetic	non_smoker	treated	54	198	53	115	3.2349	2.9322	4.72345	1.79125	No	No	No	No	No	No
43458	female	caucasian	non_diabetic	non_smoker	treated	62	172	53	113	3.93176	5.16597	6.85604	1.69007	No	No	Yes	No	Yes	No
43474	female	caucasian	non_diabetic	non_smoker	treated	69	182	72	172	17.964	25.8315	31.3345	5.50298	Yes	Yes	Yes	Yes	Yes	Yes
43480	female	african	non_diabetic	non_smoker	treated	46	124	59	120	1.05417	0.885151	1.68354	0.798391	No	No	No	No	No	No
43503	female	african	non_diabetic	non_smoker	treated	58	186	55	130	5.89717	5.32825	7.94677	2.61852	Yes	No	Yes	No	Yes	Yes
43523	female	african	diabetic	smoker	treated	68	243	56	151	60.7114	35.9856	68.1495	32.164	Yes	Yes	Yes	Yes	Yes	Yes
43527	male	caucasian	diabetic	smoker	treated	67	148	43	137	38.4999	33.9531	47.4392	13.4861	Yes	Yes	Yes	Yes	Yes	Yes
43533	male	african	diabetic	non_smoker	treated	69	208	108	149	33.9027	31.4991	38.8663	7.36728	Yes	Yes	Yes	Yes	Yes	Yes
43534	female	caucasian	non_diabetic	non_smoker	treated	45	280	43	133	3.06167	2.40591	3.84335	1.43744	No	No	No	No	No	No
43546	female	african	non_diabetic	non_smoker	treated	72	229	75	131	16.4664	18.8445	22.3538	3.5093	Yes	Yes	Yes	Yes	Yes	Yes
43550	male	african	diabetic	non_smoker	treated	74	156	46	120	32.109	29.5228	36.5623	7.03948	Yes	Yes	Yes	Yes	Yes	Yes
43587	male	caucasian	non_diabetic	non_smoker	treated	51	132	41	143	3.79753	4.44659	6.5047	2.05811	No	No	No	No	Yes	No
43588	female	caucasian	non_diabetic	non_smoker	treated	44	128	35	147	1.29974	1.19809	1.94534	0.747243	No	No	No	No	No	No
43592	female	caucasian	non_diabetic	non_smoker	treated	69	172	45	157	16.5654	22.08	26.9372	4.85716	Yes	Yes	Yes	Yes	Yes	Yes
43602	female	caucasian	non_diabetic	non_smoker	treated	54	175	59	119	1.68734	2.03868	2.94321	0.904531	No	No	No	No	No	No
43610	male	caucasian	diabetic	non_smoker	treated	51	196	41	131	10.4287	11.0643	15.919	4.85466	Yes	Yes	Yes	Yes	Yes	Yes
43612	female	african	diabetic	smoker	treated	56	233	36	153	55.2947	24.0822	57.7549	33.6727	Yes	Yes	Yes	Yes	Yes	Yes
43617	female	african	non_diabetic	smoker	treated	47	240	47	112	4.55802	1.85533	6.74754	4.89221	No	No	No	No	Yes	No
43618	female	caucasian	diabetic	non_smoker	treated	58	233	40	161	15.3773	16.4755	22.1642	5.68868	Yes	Yes	Yes	Yes	Yes	Yes
43624	male	african	diabetic	non_smoker	treated	53	163	43	117	15.4152	14.8531	18.8728	4.01972	Yes	Yes	Yes	Yes	Yes	Yes
43674	female	african	non_diabetic	non_smoker	treated	57	229	45	167	16.9893	12.5542	18.6563	6.10214	Yes	Yes	Yes	Yes	Yes	Yes
43678	male	caucasian	non_diabetic	non_smoker	treated	43	181	37	126	2.27731	2.45659	3.86504	1.40845	No	No	No	No	No	No
43684	male	caucasian	diabetic	non_smoker	untreated	67	221	35	167	47.1789	48.24	57.9713	9.73131	Yes	Yes	Yes	Yes	Yes	Yes
43692	female	african	diabetic	non_smoker	treated	47	126	35	165	25.2264	14.6515	25.6306	10.9792	Yes	Yes	Yes	Yes	Yes	Yes
43708	male	caucasian	non_diabetic	non_smoker	untreated	51	297	20	135	17.3752	15.0631	21.3828	6.31968	Yes	Yes	Yes	Yes	Yes	Yes
43710	male	caucasian	diabetic	non_smoker	treated	50	170	40	123	7.209	7.89975	11.545	3.64525	Yes	No	Yes	Yes	Yes	Yes
43761	male	african	non_diabetic	non_smoker	treated	60	242	51	153	19.209	18.1119	22.8881	4.77627	Yes	Yes	Yes	Yes	Yes	Yes
43768	female	caucasian	diabetic	smoker	treated	58	158	42	143	18.24	10.2156	25.5295	15.3139	Yes	Yes	Yes	Yes	Yes	Yes
43771	female	caucasian	non_diabetic	non_smoker	treated	68	238	74	119	8.74355	12.167	15.1769	3.00991	Yes	Yes	Yes	Yes	Yes	Yes
43772	female	caucasian	non_diabetic	non_smoker	treated	58	203	46	121	3.75973	4.3429	5.99261	1.64972	No	No	No	No	Yes	No
43794	female	caucasian	non_diabetic	non_smoker	treated	70	173	54	109	8.91776	12.6354	15.507	2.87156	Yes	Yes	Yes	Yes	Yes	Yes
43802	male	african	non_diabetic	non_smoker	treated	64	152	40	119	13.4721	12.5366	15.9902	3.45359	Yes	Yes	Yes	Yes	Yes	Yes
43822	female	caucasian	diabetic	smoker	treated	49	198	31	95	9.761	2.96769	11.0729	8.10517	Yes	Yes	No	No	Yes	Yes
43827	male	caucasian	diabetic	non_smoker	treated	60	192	34	135	25.0623	25.9856	34.0414	8.05574	Yes	Yes	Yes	Yes	Yes	Yes
43829	female	african	diabetic	non_smoker	treated	73	249	46	119	30.9817	32.4033	37.3624	4.95906	Yes	Yes	Yes	Yes	Yes	Yes
43836	male	african	diabetic	non_smoker	treated	52	158	44	139	19.6333	19.005	23.9804	4.97534	Yes	Yes	Yes	Yes	Yes	Yes
43847	female	caucasian	diabetic	non_smoker	treated	65	223	53	133	16.0319	20.1792	25.4428	5.26364	Yes	Yes	Yes	Yes	Yes	Yes
43852	female	african	diabetic	non_smoker	treated	52	183	44	178	34.6273	23.5739	36.4963	12.9224	Yes	Yes	Yes	Yes	Yes	Yes
43881	male	caucasian	non_diabetic	non_smoker	treated	64	173	50	115	10.3061	11.5311	15.2065	3.6754	Yes	Yes	Yes	Yes	Yes	Yes
43904	male	caucasian	diabetic	non_smoker	treated	70	152	46	126	32.6027	36.357	44.3457	7.98872	Yes	Yes	Yes	Yes	Yes	Yes
43906	male	african	diabetic	non_smoker	treated	68	154	58	119	24.9437	23.1121	28.9558	5.84373	Yes	Yes	Yes	Yes	Yes	Yes
43911	male	caucasian	non_diabetic	smoker	treated	60	201	53	109	11.6767	8.0439	15.0904	7.04654	Yes	Yes	Yes	Yes	Yes	Yes
43920	female	african	non_diabetic	non_smoker	treated	43	169	54	121	1.29922	1.0024	2.0361	1.0337	No	No	No	No	No	No
43981	female	caucasian	non_diabetic	smoker	untreated	45	185	53	131	2.69795	0.766342	3.4895	2.72316	No	No	No	No	No	No
43997	male	caucasian	non_diabetic	non_smoker	treated	60	173	27	127	13.4216	13.822	18.5939	4.77189	Yes	Yes	Yes	Yes	Yes	Yes
44010	female	caucasian	diabetic	non_smoker	treated	72	165	56	169	42.1213	55.9516	63.4307	7.47917	Yes	Yes	Yes	Yes	Yes	Yes
44021	female	caucasian	non_diabetic	non_smoker	treated	71	187	64	95	7.60962	11.1183	13.5676	2.44926	Yes	Yes	Yes	Yes	Yes	Yes
44022	female	african	non_diabetic	non_smoker	treated	44	179	81	135	1.15963	1.02064	2.02677	1.00613	No	No	No	No	No	No
44032	female	african	non_diabetic	non_smoker	untreated	47	242	49	116	1.29754	1.23647	2.27307	1.0366	No	No	No	No	No	No
44041	male	african	non_diabetic	non_smoker	treated	60	198	41	101	9.23265	8.67492	11.1337	2.45879	Yes	Yes	Yes	Yes	Yes	Yes
44060	female	caucasian	non_diabetic	non_smoker	treated	69	202	60	113	8.78938	12.2237	15.127	2.90327	Yes	Yes	Yes	Yes	Yes	Yes
44066	female	caucasian	non_diabetic	non_smoker	treated	55	240	51	118	2.95898	3.20498	4.56732	1.36233	No	No	No	No	No	No
44068	female	caucasian	diabetic	non_smoker	treated	60	191	61	145	9.6396	12.3573	16.4741	4.1168	Yes	Yes	Yes	Yes	Yes	Yes
44071	female	caucasian	non_diabetic	non_smoker	treated	43	127	42	115	0.531381	0.508802	0.838691	0.329889	No	No	No	No	No	No
44072	female	african	non_diabetic	non_smoker	treated	54	192	63	141	5.41737	4.69263	7.51687	2.82424	Yes	No	No	No	Yes	Yes
44088	female	african	non_diabetic	non_smoker	treated	68	229	62	133	13.0694	13.5897	17.1156	3.52594	Yes	Yes	Yes	Yes	Yes	Yes
44090	female	caucasian	non_diabetic	non_smoker	treated	66	214	80	129	7.55914	10.7602	13.6692	2.90906	Yes	Yes	Yes	Yes	Yes	Yes
44092	male	caucasian	non_diabetic	smoker	treated	47	178	43	127	7.15796	3.20104	9.94214	6.7411	Yes	No	No	No	Yes	Yes
44120	female	caucasian	diabetic	non_smoker	treated	71	247	42	143	33.1236	40.3138	47.1873	6.87352	Yes	Yes	Yes	Yes	Yes	Yes
44155	female	african	non_diabetic	non_smoker	treated	71	187	50	135	12.8553	12.8845	15.5969	2.71246	Yes	Yes	Yes	Yes	Yes	Yes
44165	female	caucasian	non_diabetic	non_smoker	treated	49	250	69	129	1.5793	1.64627	2.51319	0.866914	No	No	No	No	No	No
44184	male	caucasian	non_diabetic	non_smoker	treated	49	166	34	141	5.02164	5.40088	8.00663	2.60575	Yes	No	Yes	No	Yes	Yes
44186	male	caucasian	non_diabetic	non_smoker	treated	58	247	67	121	7.58797	8.22397	11.34	3.116	Yes	Yes	Yes	Yes	Yes	Yes
44189	female	caucasian	non_diabetic	non_smoker	treated	55	246	67	122	2.50682	2.90426	4.14153	1.23726	No	No	No	No	No	No
44190	female	african	diabetic	non_smoker	treated	71	181	74	128	26.4814	29.9304	35.4188	5.48836	Yes	Yes	Yes	Yes	Yes	Yes
44210	male	caucasian	non_diabetic	non_smoker	treated	71	205	48	149	28.8973	31.07	38.1005	7.03054	Yes	Yes	Yes	Yes	Yes	Yes
44223	male	caucasian	diabetic	non_smoker	treated	57	199	37	149	23.1882	24.092	32.2527	8.16067	Yes	Yes	Yes	Yes	Yes	Yes
44275	male	african	diabetic	smoker	untreated	62	256	41	141	34.1686	20.3354	39.7284	19.3929	Yes	Yes	Yes	Yes	Yes	Yes
44285	male	african	non_diabetic	non_smoker	treated	55	193	65	133	10.7792	10.2998	13.1849	2.88506	Yes	Yes	Yes	Yes	Yes	Yes
44296	female	caucasian	diabetic	non_smoker	treated	73	171	70	135	32.2279	45.7663	52.5112	6.74495	Yes	Yes	Yes	Yes	Yes	Yes
44298	male	african	non_diabetic	non_smoker	treated	61	174	74	161	17.947	16.8663	21.359	4.49268	Yes	Yes	Yes	Yes	Yes	Yes
44317	male	african	non_diabetic	non_smoker	treated	45	163	40	125	6.57964	6.56177	8.44975	1.88798	Yes	No	Yes	No	Yes	Yes
44336	female	caucasian	non_diabetic	smoker	treated	44	235	103	154	2.45214	0.750151	3.59887	2.84872	No	No	No	No	No	No
44345	female	caucasian	non_diabetic	non_smoker	untreated	74	232	73	131	15.2717	22.1727	25.969	3.79633	Yes	Yes	Yes	Yes	Yes	Yes
44354	female	caucasian	non_diabetic	non_smoker	treated	46	166	55	135	0.979026	1.01099	1.60207	0.591083	No	No	No	No	No	No
44366	male	caucasian	non_diabetic	non_smoker	treated	67	260	45	131	21.7159	22.2712	28.3069	6.03571	Yes	Yes	Yes	Yes	Yes	Yes
44369	female	caucasian	diabetic	non_smoker	treated	56	172	53	135	5.58439	6.76133	9.46489	2.70356	Yes	No	Yes	No	Yes	Yes
44386	female	caucasian	non_diabetic	non_smoker	treated	51	195	64	132	1.5737	1.79419	2.6769	0.882707	No	No	No	No	No	No
44405	female	caucasian	non_diabetic	non_smoker	treated	64	215	69	111	4.75853	6.45234	8.39424	1.9419	No	No	Yes	No	Yes	Yes
44410	female	african	diabetic	smoker	treated	65	191	51	198	72.6892	39.8679	74.4993	34.6314	Yes	Yes	Yes	Yes	Yes	Yes
44411	male	african	non_diabetic	smoker	untreated	50	166	48	149	11.2302	6.54416	13.9919	7.44777	Yes	Yes	Yes	No	Yes	Yes
44418	male	caucasian	non_diabetic	non_smoker	untreated	43	195	34	134	2.77055	2.88734	4.52155	1.63422	No	No	No	No	No	No
44424	female	african	non_diabetic	non_smoker	treated	62	231	99	155	11.2078	11.8649	16.3431	4.47821	Yes	Yes	Yes	Yes	Yes	Yes
44431	female	caucasian	non_diabetic	smoker	treated	47	278	52	114	5.76693	1.62335	6.71568	5.09233	Yes	No	No	No	Yes	No
44450	female	caucasian	diabetic	smoker	treated	62	250	65	111	15.9482	10.3546	22.867	12.5124	Yes	Yes	Yes	Yes	Yes	Yes
44456	male	caucasian	diabetic	non_smoker	treated	43	179	34	127	4.82923	5.13754	8.01857	2.88102	No	No	Yes	No	Yes	Yes
44457	male	caucasian	non_diabetic	non_smoker	treated	61	160	44	111	7.68192	8.59619	11.6137	3.01752	Yes	Yes	Yes	Yes	Yes	Yes
44465	female	caucasian	non_diabetic	non_smoker	treated	63	182	42	123	6.06113	7.51062	9.83934	2.32872	Yes	No	Yes	Yes	Yes	Yes
44474	female	caucasian	diabetic	non_smoker	treated	73	205	56	125	29.4793	39.6552	45.9213	6.26609	Yes	Yes	Yes	Yes	Yes	Yes
44479	female	caucasian	diabetic	non_smoker	treated	65	143	56	97	6.84796	9.75951	12.5212	2.76171	Yes	No	Yes	Yes	Yes	Yes
44480	male	caucasian	non_diabetic	non_smoker	untreated	50	219	34	135	6.44407	6.48756	9.48412	2.99656	Yes	No	Yes	No	Yes	Yes
44492	female	caucasian	non_diabetic	non_smoker	treated	68	213	44	131	11.6261	14.777	18.3621	3.58507	Yes	Yes	Yes	Yes	Yes	Yes
44522	female	african	diabetic	non_smoker	treated	72	152	45	118	19.5695	20.2907	24.0272	3.73652	Yes	Yes	Yes	Yes	Yes	Yes
44527	female	caucasian	non_diabetic	non_smoker	treated	41	256	34	151	4.5658	3.00135	5.03651	2.03516	No	No	No	No	Yes	No
44533	female	african	non_diabetic	non_smoker	treated	41	172	49	136	2.53758	1.66881	3.53753	1.86872	No	No	No	No	No	No
44545	female	caucasian	non_diabetic	non_smoker	treated	54	239	54	140	3.59699	3.89179	5.5947	1.70291	No	No	No	No	Yes	No
44569	male	caucasian	non_diabetic	non_smoker	treated	66	167	41	169	24.5691	26.7947	33.9374	7.1427	Yes	Yes	Yes	Yes	Yes	Yes
44572	female	african	non_diabetic	non_smoker	treated	60	242	62	137	9.15815	8.61626	12.3341	3.71781	Yes	Yes	Yes	Yes	Yes	Yes
44578	male	caucasian	diabetic	smoker	treated	53	197	85	122	11.1504	6.70123	16.032	9.33079	Yes	Yes	Yes	No	Yes	Yes
44587	female	african	non_diabetic	non_smoker	treated	75	129	41	125	9.00337	9.20216	10.6079	1.40571	Yes	Yes	Yes	Yes	Yes	Yes
44588	male	caucasian	non_diabetic	non_smoker	untreated	53	249	42	142	8.55803	8.65578	12.3066	3.65087	Yes	Yes	Yes	Yes	Yes	Yes
44595	female	caucasian	non_diabetic	non_smoker	treated	40	249	44	127	1.85084	1.29481	2.21594	0.92113	No	No	No	No	No	No
44600	male	african	non_diabetic	non_smoker	treated	62	305	86	103	9.42432	8.80389	11.2969	2.49302	Yes	Yes	Yes	Yes	Yes	Yes
44617	female	african	non_diabetic	non_smoker	treated	53	188	59	101	1.55481	1.56539	2.58024	1.01485	No	No	No	No	No	No
44659	male	african	non_diabetic	non_smoker	treated	48	192	41	150	11.1331	10.9428	13.9935	3.05067	Yes	Yes	Yes	Yes	Yes	Yes
44673	female	caucasian	non_diabetic	non_smoker	treated	64	187	47	135	7.70841	9.8351	12.7236	2.88851	Yes	Yes	Yes	Yes	Yes	Yes
44680	female	african	diabetic	non_smoker	treated	65	215	54	116	17.6642	18.1179	23.5924	5.47443	Yes	Yes	Yes	Yes	Yes	Yes
44684	male	african	non_diabetic	smoker	treated	61	270	41	137	29.115	16.9384	34.1636	17.2252	Yes	Yes	Yes	Yes	Yes	Yes
44744	female	caucasian	non_diabetic	non_smoker	treated	73	178	32	117	14.7645	19.0752	22.7088	3.63358	Yes	Yes	Yes	Yes	Yes	Yes
44758	female	caucasian	diabetic	non_smoker	treated	59	180	77	113	4.29038	5.88752	8.02221	2.1347	No	No	Yes	No	Yes	Yes
44760	male	caucasian	non_diabetic	non_smoker	untreated	46	311	44	106	3.91013	3.74853	5.70251	1.95398	No	No	No	No	Yes	No
44795	male	caucasian	non_diabetic	non_smoker	treated	61	251	44	148	18.2219	18.6013	24.6239	6.02253	Yes	Yes	Yes	Yes	Yes	Yes
44838	female	caucasian	non_diabetic	smoker	treated	71	253	43	123	21.9258	17.8899	29.5782	11.6883	Yes	Yes	Yes	Yes	Yes	Yes
44850	male	caucasian	non_diabetic	non_smoker	treated	72	208	46	135	26.9516	28.8552	35.3588	6.50364	Yes	Yes	Yes	Yes	Yes	Yes
44855	female	caucasian	diabetic	non_smoker	treated	64	172	35	159	21.1154	25.2569	31.7961	6.53921	Yes	Yes	Yes	Yes	Yes	Yes
44869	female	caucasian	non_diabetic	smoker	treated	45	269	53	143	7.96708	2.03099	9.0952	7.06421	Yes	Yes	No	No	Yes	Yes
44870	female	caucasian	non_diabetic	non_smoker	treated	62	172	51	133	5.54061	7.19504	9.51486	2.31982	Yes	No	Yes	No	Yes	Yes
44871	female	caucasian	non_diabetic	non_smoker	treated	52	210	36	153	4.87398	4.6994	6.88558	2.18618	No	No	No	No	Yes	No
44876	female	caucasian	diabetic	smoker	treated	55	281	37	128	23.788	9.9603	27.456	17.4957	Yes	Yes	Yes	Yes	Yes	Yes
44885	female	caucasian	non_diabetic	non_smoker	treated	65	269	38	113	7.96388	9.04943	11.6235	2.57403	Yes	Yes	Yes	Yes	Yes	Yes
44934	female	caucasian	diabetic	smoker	treated	50	207	26	129	22.7117	7.21888	24.4097	17.1908	Yes	Yes	Yes	No	Yes	Yes
44941	female	caucasian	non_diabetic	non_smoker	treated	64	249	75	149	8.83815	11.7284	15.1246	3.39623	Yes	Yes	Yes	Yes	Yes	Yes
44970	female	caucasian	diabetic	non_smoker	treated	56	176	39	110	4.99972	5.5577	7.80044	2.24274	No	No	Yes	No	Yes	Yes
44971	female	african	non_diabetic	non_smoker	treated	74	222	70	174	26.6237	27.2823	31.2885	4.00624	Yes	Yes	Yes	Yes	Yes	Yes
44998	female	caucasian	non_diabetic	smoker	treated	46	203	37	125	6.82894	1.79819	7.74221	5.94402	Yes	No	No	No	Yes	Yes
45006	male	african	diabetic	non_smoker	treated	49	158	32	135	17.8649	17.4957	22.1325	4.63685	Yes	Yes	Yes	Yes	Yes	Yes
45009	female	caucasian	diabetic	non_smoker	treated	60	192	29	147	15.981	17.1067	22.5897	5.48295	Yes	Yes	Yes	Yes	Yes	Yes
45018	male	african	non_diabetic	non_smoker	treated	71	182	44	127	19.5221	17.9235	22.6574	4.73384	Yes	Yes	Yes	Yes	Yes	Yes
45020	female	caucasian	non_diabetic	non_smoker	treated	59	225	32	105	4.40357	4.59413	6.27569	1.68157	No	No	No	No	Yes	No
45025	male	caucasian	diabetic	non_smoker	treated	67	133	31	131	31.2826	34.2086	42.4782	8.26964	Yes	Yes	Yes	Yes	Yes	Yes
45028	male	caucasian	diabetic	non_smoker	treated	61	112	32	127	16.4008	18.753	24.8167	6.0637	Yes	Yes	Yes	Yes	Yes	Yes
45051	male	african	non_diabetic	non_smoker	untreated	57	191	71	158	9.31719	8.93397	11.3406	2.40658	Yes	Yes	Yes	Yes	Yes	Yes
45084	male	caucasian	non_diabetic	non_smoker	untreated	43	135	43	121	0.869996	1.05668	1.66366	0.606974	No	No	No	No	No	No
45088	female	caucasian	non_diabetic	non_smoker	treated	73	190	44	131	18.0251	24.244	28.6747	4.43068	Yes	Yes	Yes	Yes	Yes	Yes
45099	female	african	non_diabetic	non_smoker	treated	70	275	51	192	31.5355	27.6027	33.1636	5.56088	Yes	Yes	Yes	Yes	Yes	Yes
45119	female	caucasian	non_diabetic	non_smoker	treated	72	175	63	159	22.0918	31.5484	37.191	5.6426	Yes	Yes	Yes	Yes	Yes	Yes
45124	male	african	diabetic	smoker	treated	66	148	40	107	34.0941	19.8839	39.3056	19.4217	Yes	Yes	Yes	Yes	Yes	Yes
45137	female	african	diabetic	non_smoker	treated	51	306	59	157	24.3307	19.0312	30.4824	11.4511	Yes	Yes	Yes	Yes	Yes	Yes
45147	male	caucasian	non_diabetic	non_smoker	treated	72	130	42	137	23.6619	27.0172	33.2109	6.1937	Yes	Yes	Yes	Yes	Yes	Yes
45152	female	caucasian	diabetic	non_smoker	treated	64	237	46	109	11.0584	13.2687	17.066	3.79738	Yes	Yes	Yes	Yes	Yes	Yes
45169	male	caucasian	non_diabetic	non_smoker	treated	60	152	40	137	10.3219	11.5036	15.5497	4.04611	Yes	Yes	Yes	Yes	Yes	Yes
45176	male	caucasian	diabetic	smoker	treated	65	121	35	119	27.9537	23.5254	35.7915	12.266	Yes	Yes	Yes	Yes	Yes	Yes
45185	male	caucasian	diabetic	non_smoker	treated	69	202	35	131	40.8906	42.4092	51.3212	8.91204	Yes	Yes	Yes	Yes	Yes	Yes
45190	female	african	diabetic	non_smoker	untreated	60	237	44	123	14.1069	14.1707	19.9505	5.77984	Yes	Yes	Yes	Yes	Yes	Yes
45204	male	caucasian	non_diabetic	non_smoker	treated	72	171	37	180	41.0142	43.8717	52.296	8.42422	Yes	Yes	Yes	Yes	Yes	Yes
45219	male	caucasian	non_diabetic	smoker	untreated	57	162	40	138	12.6675	8.08074	16.6498	8.56908	Yes	Yes	Yes	Yes	Yes	Yes
45229	male	african	diabetic	non_smoker	treated	68	176	69	143	33.1508	30.8498	38.1116	7.26177	Yes	Yes	Yes	Yes	Yes	Yes
45270	male	caucasian	non_diabetic	non_smoker	treated	61	182	54	109	7.2266	8.10075	10.955	2.85428	Yes	No	Yes	Yes	Yes	Yes
45277	male	caucasian	non_diabetic	non_smoker	treated	70	134	46	95	10.8628	12.6095	16.0367	3.42725	Yes	Yes	Yes	Yes	Yes	Yes
45295	male	caucasian	non_diabetic	non_smoker	treated	74	181	37	179	45.8413	48.6298	56.9969	8.36717	Yes	Yes	Yes	Yes	Yes	Yes
45298	female	caucasian	non_diabetic	non_smoker	treated	67	216	62	141	11.0061	14.8423	18.586	3.74369	Yes	Yes	Yes	Yes	Yes	Yes
45302	male	caucasian	non_diabetic	non_smoker	treated	67	217	49	128	18.058	19.3047	24.671	5.3663	Yes	Yes	Yes	Yes	Yes	Yes
45310	female	african	diabetic	non_smoker	treated	47	247	48	133	11.389	8.37419	15.081	6.70677	Yes	Yes	Yes	Yes	Yes	Yes
45311	male	african	diabetic	non_smoker	treated	68	171	45	140	35.4094	32.993	40.5949	7.60188	Yes	Yes	Yes	Yes	Yes	Yes
45319	male	caucasian	diabetic	non_smoker	treated	60	186	40	131	20.9366	22.3084	29.4667	7.15838	Yes	Yes	Yes	Yes	Yes	Yes
45333	male	caucasian	non_diabetic	smoker	treated	57	200	62	111	8.95049	5.7466	12.0468	6.30015	Yes	Yes	Yes	No	Yes	Yes
45366	female	african	diabetic	non_smoker	treated	75	169	56	163	39.0117	39.0954	43.7862	4.69078	Yes	Yes	Yes	Yes	Yes	Yes
45410	female	african	non_diabetic	non_smoker	treated	50	138	51	115	1.75228	1.48884	2.60101	1.11217	No	No	No	No	No	No
45422	male	caucasian	non_diabetic	non_smoker	treated	75	200	61	131	27.7093	30.7438	37.0471	6.30333	Yes	Yes	Yes	Yes	Yes	Yes
45431	female	caucasian	non_diabetic	non_smoker	treated	65	170	67	119	5.46775	7.83207	10.0794	2.24734	Yes	No	Yes	Yes	Yes	Yes
45433	female	caucasian	diabetic	smoker	treated	49	155	55	153	8.50898	3.29226	12.226	8.9337	Yes	Yes	No	No	Yes	Yes
45437	female	caucasian	diabetic	non_smoker	treated	61	239	61	141	11.8947	14.6129	19.2279	4.61505	Yes	Yes	Yes	Yes	Yes	Yes
45447	female	caucasian	non_diabetic	non_smoker	treated	75	199	84	180	37.74	53.3284	59.8603	6.5319	Yes	Yes	Yes	Yes	Yes	Yes
45451	female	caucasian	diabetic	non_smoker	treated	75	239	46	109	28.5088	36.8887	42.382	5.49333	Yes	Yes	Yes	Yes	Yes	Yes
45462	male	caucasian	diabetic	non_smoker	treated	69	116	27	129	34.5355	37.9652	46.3639	8.39869	Yes	Yes	Yes	Yes	Yes	Yes
45496	female	caucasian	non_diabetic	non_smoker	treated	67	260	50	143	13.0757	16.1729	20.2105	4.03759	Yes	Yes	Yes	Yes	Yes	Yes
45507	male	caucasian	non_diabetic	non_smoker	treated	70	196	35	129	24.2728	25.466	31.6929	6.22692	Yes	Yes	Yes	Yes	Yes	Yes
45529	male	caucasian	non_diabetic	non_smoker	untreated	49	212	54	134	3.39051	3.72011	5.52026	1.80016	No	No	No	No	Yes	No
45530	female	african	diabetic	smoker	treated	50	234	45	124	20.2504	8.34048	26.3142	17.9737	Yes	Yes	Yes	Yes	Yes	Yes
45615	male	caucasian	non_diabetic	non_smoker	treated	45	199	34	119	3.33796	3.43787	5.29779	1.85992	No	No	No	No	Yes	No
45623	female	african	non_diabetic	smoker	untreated	51	265	114	153	4.20444	2.55406	8.43874	5.88467	No	No	No	No	Yes	Yes
45624	male	caucasian	non_diabetic	non_smoker	treated	71	191	42	123	21.9411	23.6139	29.3373	5.72344	Yes	Yes	Yes	Yes	Yes	Yes
45640	female	african	non_diabetic	non_smoker	treated	73	195	43	166	19.1128	17.3495	20.3575	3.00805	Yes	Yes	Yes	Yes	Yes	Yes
45648	female	african	non_diabetic	non_smoker	treated	62	283	72	213	32.7996	27.5799	36.6134	9.03358	Yes	Yes	Yes	Yes	Yes	Yes
45649	male	caucasian	diabetic	non_smoker	treated	73	163	32	141	51.8883	54.8281	63.672	8.84388	Yes	Yes	Yes	Yes	Yes	Yes
45653	female	african	diabetic	non_smoker	untreated	46	183	78	150	2.92437	2.91185	5.42298	2.51113	No	No	No	No	Yes	No
45658	male	caucasian	non_diabetic	non_smoker	treated	57	183	45	125	7.43313	8.11786	11.2722	3.15435	Yes	No	Yes	Yes	Yes	Yes
45660	male	caucasian	diabetic	non_smoker	treated	65	183	33	161	42.9594	44.7014	54.7269	10.0255	Yes	Yes	Yes	Yes	Yes	Yes
45664	female	caucasian	non_diabetic	non_smoker	treated	72	158	48	121	13.4884	19.1192	22.9221	3.8029	Yes	Yes	Yes	Yes	Yes	Yes
45685	female	african	diabetic	non_smoker	untreated	73	263	48	132	38.8953	42.975	48.9943	6.0193	Yes	Yes	Yes	Yes	Yes	Yes
45703	female	caucasian	non_diabetic	non_smoker	treated	66	243	72	114	6.56473	8.90407	11.3439	2.43985	Yes	No	Yes	Yes	Yes	Yes
45728	female	caucasian	non_diabetic	non_smoker	treated	62	248	57	135	6.83806	8.35784	11.0297	2.67187	Yes	No	Yes	Yes	Yes	Yes
45733	female	african	non_diabetic	smoker	treated	59	229	53	127	13.9351	6.62008	18.3847	11.7646	Yes	Yes	Yes	No	Yes	Yes
45741	female	caucasian	diabetic	non_smoker	treated	43	171	32	119	3.00538	2.37266	3.88716	1.5145	No	No	No	No	No	No
45753	female	african	non_diabetic	non_smoker	treated	67	183	45	155	14.4104	12.6158	16.1365	3.52069	Yes	Yes	Yes	Yes	Yes	Yes
45754	male	caucasian	diabetic	non_smoker	treated	65	279	42	135	38.2112	38.2748	47.5541	9.27934	Yes	Yes	Yes	Yes	Yes	Yes
45763	male	african	non_diabetic	non_smoker	treated	54	197	68	109	7.12167	6.82378	8.78353	1.95975	Yes	No	Yes	No	Yes	Yes
45766	male	caucasian	non_diabetic	non_smoker	untreated	42	174	22	127	3.31604	3.28742	5.1896	1.90217	No	No	No	No	Yes	No
45816	female	african	diabetic	non_smoker	treated	55	298	47	195	59.4937	44.4399	60.8574	16.4175	Yes	Yes	Yes	Yes	Yes	Yes
45819	male	african	diabetic	non_smoker	treated	63	125	19	134	32.6017	30.6682	37.9001	7.23187	Yes	Yes	Yes	Yes	Yes	Yes
45828	male	caucasian	non_diabetic	non_smoker	treated	70	107	33	115	15.4848	17.91	22.5807	4.6707	Yes	Yes	Yes	Yes	Yes	Yes
45831	male	african	non_diabetic	non_smoker	treated	62	197	61	147	17.3498	16.2565	20.6078	4.35131	Yes	Yes	Yes	Yes	Yes	Yes
45834	female	caucasian	non_diabetic	smoker	treated	72	226	51	117	20.4791	18.163	29.2533	11.0903	Yes	Yes	Yes	Yes	Yes	Yes
45840	male	african	diabetic	non_smoker	treated	49	237	55	129	15.8571	15.5253	19.705	4.17964	Yes	Yes	Yes	Yes	Yes	Yes
45845	male	caucasian	non_diabetic	non_smoker	treated	75	285	44	145	39.0312	39.8188	47.256	7.43724	Yes	Yes	Yes	Yes	Yes	Yes
45858	male	african	diabetic	smoker	treated	49	201	85	109	16.4903	9.67021	20.4723	10.8021	Yes	Yes	Yes	Yes	Yes	Yes
45882	male	caucasian	diabetic	non_smoker	treated	67	157	41	137	32.176	35.269	43.6996	8.43063	Yes	Yes	Yes	Yes	Yes	Yes
45883	male	caucasian	non_diabetic	non_smoker	untreated	65	287	78	185	22.8532	24.5275	31.2788	6.75127	Yes	Yes	Yes	Yes	Yes	Yes
45885	female	caucasian	non_diabetic	smoker	treated	45	164	41	124	3.98487	1.07977	4.92012	3.84035	No	No	No	No	No	No
45889	female	caucasian	diabetic	non_smoker	treated	67	166	62	169	25.1309	34.4949	41.8077	7.31285	Yes	Yes	Yes	Yes	Yes	Yes
45891	female	african	diabetic	non_smoker	treated	56	180	51	129	12.1214	10.4844	15.934	5.44962	Yes	Yes	Yes	Yes	Yes	Yes
45894	male	caucasian	diabetic	non_smoker	treated	60	196	67	152	19.6945	22.1755	29.2999	7.12439	Yes	Yes	Yes	Yes	Yes	Yes
45903	female	caucasian	non_diabetic	non_smoker	treated	71	187	59	139	15.8723	22.3479	26.8675	4.51955	Yes	Yes	Yes	Yes	Yes	Yes
45927	male	caucasian	non_diabetic	non_smoker	treated	45	178	44	117	1.94885	2.17161	3.35846	1.18685	No	No	No	No	No	No
45928	male	african	non_diabetic	smoker	untreated	73	168	42	196	40.5874	24.0684	45.8379	21.7695	Yes	Yes	Yes	Yes	Yes	Yes
45943	male	african	non_diabetic	smoker	treated	57	188	75	123	16.1643	9.18466	19.5062	10.3216	Yes	Yes	Yes	Yes	Yes	Yes
45951	female	caucasian	non_diabetic	non_smoker	treated	58	268	39	121	5.44714	5.623	7.73895	2.11595	Yes	No	Yes	No	Yes	Yes
45962	male	caucasian	non_diabetic	smoker	treated	48	188	55	109	4.85674	2.29968	6.92372	4.62405	No	No	No	No	Yes	No
45968	female	african	diabetic	non_smoker	treated	69	258	44	162	44.718	40.168	47.8103	7.6423	Yes	Yes	Yes	Yes	Yes	Yes
45970	female	caucasian	non_diabetic	non_smoker	untreated	43	130	67	140	0.270542	0.304001	0.498183	0.194182	No	No	No	No	No	No
45972	male	caucasian	non_diabetic	smoker	untreated	48	191	71	145	5.25772	2.60309	7.78626	5.18317	Yes	No	No	No	Yes	Yes
45992	female	caucasian	diabetic	non_smoker	treated	75	178	74	139	41.5856	57.7548	64.3764	6.62169	Yes	Yes	Yes	Yes	Yes	Yes
45997	female	caucasian	diabetic	non_smoker	treated	58	176	41	112	5.93696	6.8906	9.45911	2.56851	Yes	No	Yes	No	Yes	Yes
46021	male	caucasian	diabetic	non_smoker	treated	62	267	34	179	52.2224	51.3849	62.6164	11.2315	Yes	Yes	Yes	Yes	Yes	Yes
46035	male	caucasian	non_diabetic	non_smoker	treated	74	120	36	123	23.608	26.8909	32.7543	5.86334	Yes	Yes	Yes	Yes	Yes	Yes
46043	female	african	non_diabetic	non_smoker	untreated	40	178	56	150	1.13591	0.909486	1.95106	1.04158	No	No	No	No	No	No
46061	female	african	non_diabetic	non_smoker	treated	41	210	75	130	0.907951	0.76584	1.63185	0.866006	No	No	No	No	No	No
46069	female	caucasian	non_diabetic	non_smoker	treated	74	202	49	144	23.5787	31.8131	37.0178	5.20468	Yes	Yes	Yes	Yes	Yes	Yes
46074	female	caucasian	non_diabetic	non_smoker	treated	61	185	54	121	4.20156	5.38172	7.20495	1.82322	No	No	Yes	No	Yes	No
46095	male	caucasian	non_diabetic	non_smoker	treated	64	201	32	119	15.8268	16.2614	21.2533	4.99188	Yes	Yes	Yes	Yes	Yes	Yes
46101	male	african	non_diabetic	non_smoker	treated	65	276	48	130	18.262	16.9852	21.5053	4.52005	Yes	Yes	Yes	Yes	Yes	Yes
46123	male	caucasian	diabetic	non_smoker	treated	69	167	26	114	34.6927	36.0178	44.1567	8.13892	Yes	Yes	Yes	Yes	Yes	Yes
46132	male	caucasian	non_diabetic	smoker	treated	55	263	33	137	25.3115	13.7014	29.1081	15.4067	Yes	Yes	Yes	Yes	Yes	Yes
46138	female	caucasian	diabetic	non_smoker	treated	60	169	37	124	9.01692	10.5744	14.1467	3.57223	Yes	Yes	Yes	Yes	Yes	Yes
46176	male	caucasian	diabetic	non_smoker	treated	72	139	49	105	26.8181	30.6855	37.4823	6.79683	Yes	Yes	Yes	Yes	Yes	Yes
46180	female	caucasian	diabetic	smoker	untreated	50	171	47	183	12.9191	4.99039	17.3	12.3096	Yes	Yes	No	No	Yes	Yes
46184	female	african	diabetic	non_smoker	treated	58	260	42	149	31.3828	24.8412	35.0695	10.2283	Yes	Yes	Yes	Yes	Yes	Yes
46189	female	caucasian	non_diabetic	non_smoker	treated	68	282	58	107	8.1317	10.3895	12.9931	2.60354	Yes	Yes	Yes	Yes	Yes	Yes
46191	female	african	non_diabetic	smoker	treated	68	228	41	103	15.0537	8.05824	19.3856	11.3273	Yes	Yes	Yes	Yes	Yes	Yes
46194	female	caucasian	non_diabetic	non_smoker	treated	75	227	66	109	15.9317	22.8019	26.6552	3.8533	Yes	Yes	Yes	Yes	Yes	Yes
46202	male	african	non_diabetic	non_smoker	treated	45	235	59	121	6.14195	6.12522	7.89299	1.76777	Yes	No	Yes	No	Yes	Yes
46217	female	caucasian	diabetic	smoker	treated	55	222	39	128	18.2193	8.05754	22.6632	14.6057	Yes	Yes	Yes	Yes	Yes	Yes
46218	male	caucasian	non_diabetic	non_smoker	treated	66	191	61	119	12.2696	13.8002	17.9124	4.11217	Yes	Yes	Yes	Yes	Yes	Yes
46221	male	caucasian	diabetic	smoker	treated	55	231	29	116	33.1673	18.5802	38.1139	19.5337	Yes	Yes	Yes	Yes	Yes	Yes
46232	male	caucasian	non_diabetic	non_smoker	treated	58	218	40	127	10.8357	11.2093	15.358	4.14877	Yes	Yes	Yes	Yes	Yes	Yes
46239	female	caucasian	non_diabetic	non_smoker	treated	61	228	42	142	7.79203	8.91001	11.8514	2.94139	Yes	Yes	Yes	Yes	Yes	Yes
46258	female	caucasian	non_diabetic	non_smoker	treated	62	162	60	134	4.92681	6.74837	8.93123	2.18286	No	No	Yes	No	Yes	Yes
46281	male	african	non_diabetic	non_smoker	treated	70	233	30	122	20.9685	19.3063	24.348	5.04168	Yes	Yes	Yes	Yes	Yes	Yes
46288	male	caucasian	non_diabetic	non_smoker	treated	46	216	33	142	5.92856	5.93529	9.00461	3.06932	Yes	No	Yes	No	Yes	Yes
46334	female	caucasian	diabetic	non_smoker	treated	75	201	59	151	47.2845	61.5723	68.1972	6.62489	Yes	Yes	Yes	Yes	Yes	Yes
46343	female	african	diabetic	non_smoker	treated	65	231	50	135	26.4149	24.8776	31.9601	7.08249	Yes	Yes	Yes	Yes	Yes	Yes
46348	male	african	diabetic	non_smoker	treated	58	227	60	141	25.7967	24.5219	30.6456	6.12368	Yes	Yes	Yes	Yes	Yes	Yes
46359	male	caucasian	diabetic	non_smoker	treated	74	193	48	151	55.5504	59.2425	67.9247	8.68222	Yes	Yes	Yes	Yes	Yes	Yes
46363	female	caucasian	non_diabetic	smoker	treated	63	239	103	179	17.6064	13.3326	28.002	14.6695	Yes	Yes	Yes	Yes	Yes	Yes
46368	female	caucasian	non_diabetic	non_smoker	treated	68	195	59	105	6.76826	9.40012	11.7724	2.37228	Yes	No	Yes	Yes	Yes	Yes
46385	male	caucasian	diabetic	non_smoker	treated	42	184	52	132	2.74419	3.15659	5.00195	1.84536	No	No	No	No	Yes	No
46392	male	caucasian	diabetic	smoker	treated	69	248	60	163	57.1628	51.4425	65.1244	13.6819	Yes	Yes	Yes	Yes	Yes	Yes
46394	male	caucasian	non_diabetic	non_smoker	treated	66	148	44	143	16.8402	19.003	24.4315	5.42849	Yes	Yes	Yes	Yes	Yes	Yes
46405	female	caucasian	non_diabetic	non_smoker	treated	61	225	34	138	8.303	9.05634	12.0428	2.98642	Yes	Yes	Yes	Yes	Yes	Yes
46419	female	caucasian	diabetic	non_smoker	treated	72	209	37	175	47.6626	57.1065	64.6037	7.49717	Yes	Yes	Yes	Yes	Yes	Yes
46420	male	caucasian	diabetic	smoker	treated	73	227	35	111	45.396	42.1308	50.7715	8.64068	Yes	Yes	Yes	Yes	Yes	Yes
46428	male	african	non_diabetic	non_smoker	treated	71	189	57	101	12.2621	11.2165	14.3372	3.12065	Yes	Yes	Yes	Yes	Yes	Yes
46436	male	african	diabetic	non_smoker	treated	46	181	42	110	10.3274	10.2477	13.1192	2.87155	Yes	Yes	Yes	Yes	Yes	Yes
46442	female	caucasian	non_diabetic	non_smoker	treated	66	210	66	96	4.51302	6.2245	7.96264	1.73813	No	No	Yes	No	Yes	Yes
46447	female	caucasian	non_diabetic	non_smoker	treated	65	236	52	137	9.47847	11.8578	15.1616	3.30378	Yes	Yes	Yes	Yes	Yes	Yes
46451	female	caucasian	non_diabetic	non_smoker	treated	75	219	44	147	26.9537	35.2377	40.5719	5.33418	Yes	Yes	Yes	Yes	Yes	Yes
46458	male	african	diabetic	non_smoker	treated	61	160	52	127	22.8964	21.5587	27.0831	5.52444	Yes	Yes	Yes	Yes	Yes	Yes
46465	male	caucasian	diabetic	non_smoker	treated	72	252	47	166	61.3876	63.1881	72.2171	9.029	Yes	Yes	Yes	Yes	Yes	Yes
46468	female	african	non_diabetic	non_smoker	untreated	60	311	105	157	9.40685	11.3402	16.0775	4.73733	Yes	Yes	Yes	Yes	Yes	Yes
46475	male	african	non_diabetic	smoker	treated	60	192	45	135	24.5414	14.1304	29.0443	14.9139	Yes	Yes	Yes	Yes	Yes	Yes
46477	male	caucasian	diabetic	non_smoker	treated	68	120	57	126	22.7643	27.2031	34.0827	6.87957	Yes	Yes	Yes	Yes	Yes	Yes
46481	male	caucasian	non_diabetic	non_smoker	treated	75	207	36	115	26.8709	28.225	34.1493	5.92432	Yes	Yes	Yes	Yes	Yes	Yes
46492	female	caucasian	non_diabetic	non_smoker	treated	66	217	95	137	8.02445	11.8065	14.9739	3.16738	Yes	Yes	Yes	Yes	Yes	Yes
46493	female	african	diabetic	non_smoker	treated	66	234	78	130	24.1176	26.4146	33.4014	6.98684	Yes	Yes	Yes	Yes	Yes	Yes
46495	female	caucasian	non_diabetic	non_smoker	treated	75	211	56	118	18.2647	25.5612	29.7843	4.22304	Yes	Yes	Yes	Yes	Yes	Yes
46497	male	african	diabetic	non_smoker	untreated	64	263	50	163	27.5302	26.0255	32.1397	6.11417	Yes	Yes	Yes	Yes	Yes	Yes
46509	male	african	diabetic	non_smoker	treated	56	154	37	121	18.9877	18.122	22.9006	4.77856	Yes	Yes	Yes	Yes	Yes	Yes
46533	female	caucasian	non_diabetic	smoker	treated	43	155	36	105	3.04746	0.704287	3.54265	2.83836	No	No	No	No	No	No
46564	female	caucasian	non_diabetic	smoker	treated	65	166	51	168	20.8495	15.7601	30.8185	15.0583	Yes	Yes	Yes	Yes	Yes	Yes
46569	female	caucasian	non_diabetic	smoker	treated	63	151	53	133	10.674	7.62262	16.6433	9.02071	Yes	Yes	Yes	Yes	Yes	Yes
46570	male	african	diabetic	smoker	untreated	61	201	74	134	24.7253	14.3515	29.1788	14.8272	Yes	Yes	Yes	Yes	Yes	Yes
46571	female	caucasian	non_diabetic	non_smoker	treated	61	164	38	136	6.02113	7.27693	9.7085	2.43157	Yes	No	Yes	No	Yes	Yes
46578	male	african	diabetic	non_smoker	treated	72	235	113	134	31.8887	29.4228	36.4451	7.02237	Yes	Yes	Yes	Yes	Yes	Yes
46589	male	african	diabetic	smoker	treated	69	179	69	140	50.2273	30.8007	56.3623	25.5616	Yes	Yes	Yes	Yes	Yes	Yes
46590	female	caucasian	diabetic	non_smoker	untreated	74	304	51	163	40.2715	49.6062	56.0456	6.43932	Yes	Yes	Yes	Yes	Yes	Yes
46591	male	caucasian	non_diabetic	smoker	treated	53	189	42	121	10.6941	5.81365	14.0052	8.1915	Yes	Yes	Yes	No	Yes	Yes
46599	female	caucasian	non_diabetic	smoker	treated	59	242	43	129	12.0066	6.24842	15.6533	9.40486	Yes	Yes	Yes	No	Yes	Yes
46603	female	caucasian	diabetic	non_smoker	treated	73	210	74	135	33.1104	45.8442	52.5942	6.75006	Yes	Yes	Yes	Yes	Yes	Yes
46620	female	caucasian	diabetic	non_smoker	treated	54	194	58	111	3.21711	3.75635	5.40169	1.64534	No	No	No	No	Yes	No
46634	female	caucasian	non_diabetic	non_smoker	treated	63	240	109	131	4.97644	7.23191	9.47873	2.24682	No	No	Yes	No	Yes	Yes
46642	male	caucasian	non_diabetic	non_smoker	treated	61	177	62	135	9.27129	10.6279	14.3008	3.67296	Yes	Yes	Yes	Yes	Yes	Yes
46666	male	caucasian	non_diabetic	non_smoker	treated	50	137	38	123	2.96082	3.40259	5.02975	1.62717	No	No	No	No	Yes	No
46688	male	caucasian	non_diabetic	smoker	treated	66	225	29	144	35.325	27.1653	39.7809	12.6156	Yes	Yes	Yes	Yes	Yes	Yes
46713	female	caucasian	non_diabetic	non_smoker	treated	51	227	63	116	1.50489	1.63462	2.43981	0.805183	No	No	No	No	No	No
46716	female	african	non_diabetic	non_smoker	treated	52	147	47	121	2.9355	2.40254	4.02415	1.62161	No	No	No	No	No	No
46764	female	african	non_diabetic	non_smoker	untreated	64	151	69	143	6.9152	7.82303	10.5326	2.70954	Yes	No	Yes	Yes	Yes	Yes
46770	female	caucasian	non_diabetic	smoker	treated	70	265	66	103	13.9877	11.8329	20.6227	8.78979	Yes	Yes	Yes	Yes	Yes	Yes
46781	female	african	diabetic	non_smoker	treated	71	225	93	105	23.6516	30.5663	36.1385	5.5722	Yes	Yes	Yes	Yes	Yes	Yes
46800	male	caucasian	non_diabetic	non_smoker	treated	68	200	51	135	19.7079	21.4604	27.1741	5.71368	Yes	Yes	Yes	Yes	Yes	Yes
46804	female	african	non_diabetic	non_smoker	untreated	40	138	57	113	0.188323	0.186254	0.401239	0.214984	No	No	No	No	No	No
46812	female	caucasian	non_diabetic	non_smoker	treated	58	197	41	124	4.20268	4.74866	6.54716	1.7985	No	No	No	No	Yes	No
46814	female	caucasian	diabetic	non_smoker	treated	71	191	79	125	22.8698	33.1514	39.239	6.08755	Yes	Yes	Yes	Yes	Yes	Yes
46840	female	african	non_diabetic	smoker	treated	61	224	51	124	14.6676	7.14006	19.1339	11.9938	Yes	Yes	Yes	No	Yes	Yes
46843	male	caucasian	non_diabetic	smoker	treated	54	166	22	128	18.713	10.0293	22.6025	12.5732	Yes	Yes	Yes	Yes	Yes	Yes
46851	female	caucasian	diabetic	non_smoker	untreated	54	170	61	131	2.72985	3.37266	4.82338	1.45072	No	No	No	No	No	No
46853	male	caucasian	non_diabetic	non_smoker	treated	61	193	32	116	12.0821	12.4684	16.7155	4.24711	Yes	Yes	Yes	Yes	Yes	Yes
46867	male	african	non_diabetic	non_smoker	treated	72	214	57	158	28.2054	25.968	32.369	6.40099	Yes	Yes	Yes	Yes	Yes	Yes
46875	male	caucasian	non_diabetic	non_smoker	treated	65	189	48	158	20.4976	22.3244	28.6755	6.35111	Yes	Yes	Yes	Yes	Yes	Yes
46876	female	caucasian	diabetic	non_smoker	treated	61	181	35	113	8.94872	10.3342	13.7092	3.37501	Yes	Yes	Yes	Yes	Yes	Yes
46888	female	caucasian	non_diabetic	smoker	treated	52	217	67	103	3.07897	1.31159	4.44157	3.12998	No	No	No	No	No	No
46891	male	caucasian	non_diabetic	smoker	treated	41	220	56	125	4.61313	1.61611	6.67233	5.05622	No	No	No	No	Yes	No
46899	male	caucasian	non_diabetic	non_smoker	treated	56	174	42	120	6.35524	6.95268	9.746	2.79333	Yes	No	Yes	No	Yes	Yes
46914	male	caucasian	non_diabetic	non_smoker	treated	44	210	51	144	2.77368	3.03948	4.73089	1.6914	No	No	No	No	No	No
46922	female	caucasian	non_diabetic	smoker	treated	52	183	60	107	3.0537	1.32264	4.47839	3.15574	No	No	No	No	No	No
46950	female	caucasian	diabetic	non_smoker	treated	74	191	55	173	52.5946	66.7449	73.5325	6.78759	Yes	Yes	Yes	Yes	Yes	Yes
46972	female	caucasian	non_diabetic	non_smoker	treated	66	233	54	143	11.0773	14.133	17.8587	3.72561	Yes	Yes	Yes	Yes	Yes	Yes
46975	male	caucasian	non_diabetic	smoker	treated	68	288	83	159	30.9802	26.7475	37.37	10.6225	Yes	Yes	Yes	Yes	Yes	Yes
46987	male	caucasian	non_diabetic	non_smoker	treated	56	236	46	135	10.0375	10.3988	14.465	4.06621	Yes	Yes	Yes	Yes	Yes	Yes
46990	female	african	non_diabetic	non_smoker	treated	54	182	45	119	4.0148	3.35112	5.39108	2.03996	No	No	No	No	Yes	No
47046	female	caucasian	non_diabetic	non_smoker	treated	72	213	70	139	17.8396	25.3825	30.1799	4.79742	Yes	Yes	Yes	Yes	Yes	Yes
47053	male	caucasian	non_diabetic	smoker	treated	58	153	63	184	16.9388	12.0532	23.5664	11.5132	Yes	Yes	Yes	Yes	Yes	Yes
47073	male	caucasian	diabetic	non_smoker	treated	71	196	35	118	38.6184	40.357	48.6351	8.27811	Yes	Yes	Yes	Yes	Yes	Yes
47095	male	caucasian	non_diabetic	non_smoker	treated	63	143	42	139	12.5958	14.2676	18.8294	4.56179	Yes	Yes	Yes	Yes	Yes	Yes
47096	female	caucasian	non_diabetic	non_smoker	treated	46	216	52	113	1.13893	1.06177	1.6823	0.620523	No	No	No	No	No	No
47106	male	african	diabetic	non_smoker	treated	72	149	42	125	32.7614	30.2438	37.4052	7.16136	Yes	Yes	Yes	Yes	Yes	Yes
47127	female	caucasian	non_diabetic	smoker	treated	53	226	37	149	13.1098	5.07208	15.8118	10.7398	Yes	Yes	Yes	No	Yes	Yes
47136	female	caucasian	non_diabetic	non_smoker	untreated	62	262	75	172	7.16235	9.26862	12.1372	2.86861	Yes	No	Yes	Yes	Yes	Yes
47154	male	caucasian	non_diabetic	non_smoker	treated	65	158	36	153	20.2291	21.9899	28.2644	6.27446	Yes	Yes	Yes	Yes	Yes	Yes
47156	female	african	non_diabetic	non_smoker	treated	60	123	32	143	8.21282	6.01634	8.66643	2.65009	Yes	Yes	Yes	No	Yes	Yes
47157	male	caucasian	non_diabetic	non_smoker	untreated	70	171	68	129	14.8417	17.2636	21.7225	4.45886	Yes	Yes	Yes	Yes	Yes	Yes
47203	male	african	non_diabetic	non_smoker	treated	73	195	33	123	21.6516	19.822	24.9762	5.15426	Yes	Yes	Yes	Yes	Yes	Yes
47206	female	african	diabetic	non_smoker	treated	73	249	52	142	40.4122	40.8973	46.6455	5.74824	Yes	Yes	Yes	Yes	Yes	Yes
47212	female	african	diabetic	smoker	treated	58	168	46	128	24.9888	11.5285	30.9043	19.3758	Yes	Yes	Yes	Yes	Yes	Yes
47233	female	caucasian	diabetic	non_smoker	treated	61	236	44	152	16.4347	18.7124	24.4252	5.71273	Yes	Yes	Yes	Yes	Yes	Yes
47254	male	caucasian	diabetic	non_smoker	treated	51	134	31	124	7.5857	8.43877	12.2227	3.78389	Yes	Yes	Yes	Yes	Yes	Yes
47257	female	african	diabetic	non_smoker	treated	63	188	93	165	26.5325	26.9583	35.3797	8.42143	Yes	Yes	Yes	Yes	Yes	Yes
47270	female	caucasian	diabetic	smoker	treated	48	260	36	157	28.7716	8.63874	30.7437	22.105	Yes	Yes	Yes	Yes	Yes	Yes
47274	female	caucasian	diabetic	non_smoker	treated	62	234	66	137	11.7218	14.9116	19.4445	4.5329	Yes	Yes	Yes	Yes	Yes	Yes
47302	male	caucasian	non_diabetic	non_smoker	untreated	41	252	59	109	1.1811	1.278	2.04923	0.771225	No	No	No	No	No	No
47308	female	african	diabetic	smoker	treated	61	205	50	142	40.5478	20.1608	47.5602	27.3994	Yes	Yes	Yes	Yes	Yes	Yes
47318	male	caucasian	diabetic	non_smoker	treated	53	254	54	124	12.0401	12.5428	17.723	5.18018	Yes	Yes	Yes	Yes	Yes	Yes
47321	female	caucasian	diabetic	non_smoker	treated	75	164	36	114	29.7356	39.1461	44.8419	5.69578	Yes	Yes	Yes	Yes	Yes	Yes
47324	male	caucasian	non_diabetic	non_smoker	untreated	40	220	51	127	1.28993	1.41731	2.2939	0.876598	No	No	No	No	No	No
47331	male	caucasian	diabetic	non_smoker	treated	65	232	22	122	40.4689	39.0578	48.4422	9.38437	Yes	Yes	Yes	Yes	Yes	Yes
47337	female	african	diabetic	non_smoker	treated	48	226	45	132	11.9273	8.70401	15.3521	6.64807	Yes	Yes	Yes	Yes	Yes	Yes
47352	female	caucasian	diabetic	non_smoker	treated	66	253	30	114	17.1288	18.8655	23.6561	4.79067	Yes	Yes	Yes	Yes	Yes	Yes
47363	female	caucasian	diabetic	non_smoker	treated	75	200	47	103	25.5033	34.3178	39.5594	5.24152	Yes	Yes	Yes	Yes	Yes	Yes
47365	female	caucasian	diabetic	non_smoker	treated	66	211	33	146	23.8827	27.6365	34.1397	6.50322	Yes	Yes	Yes	Yes	Yes	Yes
47366	female	african	non_diabetic	non_smoker	treated	52	236	59	136	5.36959	4.5112	7.5003	2.9891	Yes	No	No	No	Yes	Yes
47372	male	caucasian	non_diabetic	smoker	untreated	56	211	40	155	18.985	11.2639	23.5012	12.2374	Yes	Yes	Yes	Yes	Yes	Yes
47375	male	caucasian	non_diabetic	non_smoker	treated	61	243	47	154	18.1375	18.7839	24.8559	6.07206	Yes	Yes	Yes	Yes	Yes	Yes
47382	female	african	non_diabetic	non_smoker	treated	69	216	63	95	6.80741	8.32464	10.4203	2.09566	Yes	No	Yes	Yes	Yes	Yes
47396	female	caucasian	non_diabetic	non_smoker	treated	75	227	73	128	21.3746	30.6523	35.497	4.84469	Yes	Yes	Yes	Yes	Yes	Yes
47444	male	caucasian	non_diabetic	non_smoker	untreated	40	234	54	125	1.30706	1.42553	2.30716	0.881627	No	No	No	No	No	No
47485	female	caucasian	non_diabetic	non_smoker	treated	61	213	53	108	3.75921	4.63737	6.21681	1.57944	No	No	No	No	Yes	No
47500	female	caucasian	non_diabetic	non_smoker	treated	57	151	51	122	2.42869	3.06603	4.28347	1.21744	No	No	No	No	No	No
47520	male	caucasian	non_diabetic	non_smoker	treated	56	164	40	120	6.20663	6.83073	9.57764	2.74691	Yes	No	Yes	No	Yes	Yes
47567	female	african	diabetic	smoker	treated	58	190	64	147	32.3648	16.0441	41.0093	24.9652	Yes	Yes	Yes	Yes	Yes	Yes
47578	male	caucasian	non_diabetic	non_smoker	untreated	55	213	71	102	2.98414	3.39385	4.81297	1.41913	No	No	No	No	No	No
47589	male	african	non_diabetic	smoker	treated	51	165	49	137	16.5104	9.60022	20.3335	10.7332	Yes	Yes	Yes	Yes	Yes	Yes
47650	female	caucasian	non_diabetic	non_smoker	treated	63	204	39	113	5.72403	6.79486	8.91254	2.11768	Yes	No	Yes	No	Yes	Yes
47659	male	caucasian	non_diabetic	non_smoker	treated	43	179	46	116	1.44381	1.63013	2.57102	0.94089	No	No	No	No	No	No
47661	male	caucasian	non_diabetic	non_smoker	treated	72	230	49	127	24.9426	26.4936	32.5962	6.10258	Yes	Yes	Yes	Yes	Yes	Yes
47696	male	african	non_diabetic	non_smoker	untreated	62	161	46	105	6.04585	5.70299	7.27438	1.57139	Yes	No	Yes	No	Yes	No
47705	male	caucasian	non_diabetic	non_smoker	treated	74	159	36	149	34.5453	37.4599	44.8237	7.36381	Yes	Yes	Yes	Yes	Yes	Yes
47721	male	african	non_diabetic	non_smoker	treated	61	143	86	159	15.954	14.9821	19.0327	4.05058	Yes	Yes	Yes	Yes	Yes	Yes
47728	female	african	non_diabetic	non_smoker	treated	73	189	93	153	19.9567	22.9134	26.7194	3.80596	Yes	Yes	Yes	Yes	Yes	Yes
47752	female	caucasian	diabetic	non_smoker	treated	67	222	49	166	29.115	36.0309	43.5483	7.51744	Yes	Yes	Yes	Yes	Yes	Yes
47754	female	african	non_diabetic	non_smoker	treated	70	176	54	137	12.1024	12.1926	14.9726	2.78	Yes	Yes	Yes	Yes	Yes	Yes
47793	male	caucasian	diabetic	non_smoker	treated	56	246	37	130	21.4695	21.3736	28.9775	7.60382	Yes	Yes	Yes	Yes	Yes	Yes
47808	female	caucasian	non_diabetic	non_smoker	treated	52	176	56	112	1.28727	1.48051	2.18647	0.705954	No	No	No	No	No	No
47813	male	caucasian	diabetic	non_smoker	untreated	63	221	41	110	19.092	19.8896	25.8804	5.99078	Yes	Yes	Yes	Yes	Yes	Yes
47819	male	caucasian	non_diabetic	non_smoker	treated	59	152	59	91	3.46033	4.09233	5.65285	1.56052	No	No	No	No	Yes	No
47824	male	caucasian	diabetic	smoker	treated	70	159	52	120	35.0387	33.1531	43.4393	10.2862	Yes	Yes	Yes	Yes	Yes	Yes
47825	female	caucasian	diabetic	non_smoker	treated	69	206	54	170	34.2913	43.954	51.7304	7.77635	Yes	Yes	Yes	Yes	Yes	Yes
47832	female	african	non_diabetic	non_smoker	treated	42	179	61	120	0.913802	0.743902	1.54839	0.804484	No	No	No	No	No	No
47837	female	caucasian	diabetic	non_smoker	untreated	50	243	63	112	2.0215	2.12414	3.18149	1.05735	No	No	No	No	No	No
47841	male	caucasian	non_diabetic	smoker	treated	73	229	39	179	50.8769	47.7851	56.9114	9.1263	Yes	Yes	Yes	Yes	Yes	Yes
47868	male	african	diabetic	non_smoker	treated	72	174	48	145	41.1734	38.2107	46.5401	8.32941	Yes	Yes	Yes	Yes	Yes	Yes
47872	female	african	diabetic	non_smoker	treated	72	226	60	125	31.1403	33.8467	39.3876	5.54089	Yes	Yes	Yes	Yes	Yes	Yes
47910	female	caucasian	non_diabetic	smoker	treated	52	224	37	147	12.2694	4.50766	14.6764	10.1688	Yes	Yes	No	No	Yes	Yes
47911	female	african	diabetic	non_smoker	treated	61	185	54	129	15.8731	14.8809	20.662	5.78117	Yes	Yes	Yes	Yes	Yes	Yes
47929	female	caucasian	non_diabetic	non_smoker	treated	72	190	88	117	12.3566	19.0438	22.834	3.79014	Yes	Yes	Yes	Yes	Yes	Yes
47930	female	caucasian	non_diabetic	smoker	treated	48	195	51	135	5.06332	1.6716	6.62453	4.95293	Yes	No	No	No	Yes	No
47937	female	caucasian	non_diabetic	non_smoker	untreated	60	197	78	146	3.3177	4.55843	6.13	1.57157	No	No	No	No	Yes	No
47939	male	african	diabetic	non_smoker	treated	75	145	47	123	33.4916	30.7677	38.016	7.24827	Yes	Yes	Yes	Yes	Yes	Yes
48016	female	caucasian	non_diabetic	non_smoker	treated	75	268	44	134	23.3244	29.7257	34.4633	4.73755	Yes	Yes	Yes	Yes	Yes	Yes
48018	male	caucasian	diabetic	non_smoker	untreated	59	246	41	187	35.9941	36.5045	46.7583	10.2539	Yes	Yes	Yes	Yes	Yes	Yes
48040	female	african	diabetic	non_smoker	treated	62	250	76	157	30.0994	29.1707	38.5718	9.40109	Yes	Yes	Yes	Yes	Yes	Yes
48048	male	caucasian	non_diabetic	smoker	treated	48	213	34	143	15.6523	6.82988	19.6014	12.7715	Yes	Yes	Yes	No	Yes	Yes
48054	female	african	non_diabetic	non_smoker	treated	45	153	51	131	2.31582	1.69428	3.28037	1.58609	No	No	No	No	No	No
48055	female	african	non_diabetic	non_smoker	untreated	58	202	72	174	8.99882	8.92823	13.1347	4.20646	Yes	Yes	Yes	Yes	Yes	Yes
48070	female	caucasian	diabetic	non_smoker	treated	67	209	51	136	19.8266	25.4319	31.3105	5.87854	Yes	Yes	Yes	Yes	Yes	Yes
48076	male	caucasian	non_diabetic	non_smoker	treated	70	182	58	177	31.0142	34.5025	42.2336	7.7311	Yes	Yes	Yes	Yes	Yes	Yes
48101	female	caucasian	non_diabetic	non_smoker	treated	73	141	67	117	13.5644	21.0544	25.0033	3.94888	Yes	Yes	Yes	Yes	Yes	Yes
48133	male	caucasian	diabetic	non_smoker	treated	52	120	32	135	8.18188	9.37007	13.44	4.06989	Yes	Yes	Yes	Yes	Yes	Yes
48135	female	caucasian	non_diabetic	non_smoker	treated	64	184	63	114	4.78608	6.58364	8.56322	1.97958	No	No	Yes	No	Yes	Yes
48146	male	african	diabetic	non_smoker	untreated	61	182	66	128	14.081	13.3534	16.8356	3.48224	Yes	Yes	Yes	Yes	Yes	Yes
48156	female	caucasian	non_diabetic	non_smoker	treated	57	223	50	145	5.00237	5.67105	7.87998	2.20892	Yes	No	Yes	No	Yes	Yes
48175	female	african	non_diabetic	non_smoker	treated	59	161	70	122	3.88173	3.99341	5.87695	1.88355	No	No	No	No	Yes	No
48176	female	caucasian	diabetic	non_smoker	treated	59	153	32	142	10.946	12.4962	16.8032	4.30699	Yes	Yes	Yes	Yes	Yes	Yes
48190	male	caucasian	non_diabetic	non_smoker	treated	59	203	46	143	12.0327	12.8767	17.4664	4.58974	Yes	Yes	Yes	Yes	Yes	Yes
48191	female	caucasian	non_diabetic	non_smoker	treated	48	209	45	180	3.88516	3.67141	5.63804	1.96663	No	No	No	No	Yes	No
48194	female	caucasian	non_diabetic	non_smoker	treated	64	259	76	159	10.1736	13.3912	17.2201	3.82885	Yes	Yes	Yes	Yes	Yes	Yes
48200	male	caucasian	non_diabetic	non_smoker	treated	55	236	47	144	10.1755	10.5682	14.796	4.22783	Yes	Yes	Yes	Yes	Yes	Yes
48251	male	caucasian	non_diabetic	non_smoker	treated	68	190	81	135	15.3625	17.8341	22.7288	4.89462	Yes	Yes	Yes	Yes	Yes	Yes
48257	female	caucasian	diabetic	non_smoker	treated	51	317	47	114	6.01836	5.46053	8.07126	2.61073	Yes	No	Yes	No	Yes	Yes
48264	female	caucasian	non_diabetic	non_smoker	treated	44	235	50	126	1.52809	1.29758	2.1062	0.808625	No	No	No	No	No	No
48272	female	caucasian	non_diabetic	smoker	treated	70	214	61	128	19.9195	17.394	29.5621	12.1682	Yes	Yes	Yes	Yes	Yes	Yes
48276	male	african	non_diabetic	non_smoker	treated	64	153	26	145	21.4678	20.0447	25.2472	5.20249	Yes	Yes	Yes	Yes	Yes	Yes
48277	male	african	diabetic	non_smoker	treated	67	151	38	111	23.9683	22.2467	27.9139	5.66724	Yes	Yes	Yes	Yes	Yes	Yes
48278	male	african	non_diabetic	non_smoker	untreated	74	276	54	149	18.4268	16.9804	21.286	4.30564	Yes	Yes	Yes	Yes	Yes	Yes
48307	male	caucasian	non_diabetic	non_smoker	treated	40	251	35	127	3.39422	3.30054	5.3281	2.02756	No	No	No	No	Yes	No
48312	female	african	non_diabetic	non_smoker	treated	49	218	67	143	4.10279	3.39075	5.99727	2.60652	No	No	No	No	Yes	No
48350	female	african	diabetic	non_smoker	untreated	54	217	44	161	19.7385	16.4271	25.1582	8.73113	Yes	Yes	Yes	Yes	Yes	Yes
48354	female	african	non_diabetic	non_smoker	treated	74	266	53	167	26.8332	26.0332	29.8962	3.86301	Yes	Yes	Yes	Yes	Yes	Yes
48370	female	caucasian	non_diabetic	non_smoker	treated	50	221	54	125	1.86472	1.91226	2.88421	0.971944	No	No	No	No	No	No
48374	female	caucasian	non_diabetic	smoker	untreated	50	228	82	97	1.50107	0.605494	2.22834	1.62285	No	No	No	No	No	No
48401	female	caucasian	non_diabetic	non_smoker	treated	60	162	43	117	3.7152	4.5912	6.21287	1.62167	No	No	No	No	Yes	No
48415	female	african	non_diabetic	non_smoker	treated	49	208	72	108	1.08242	1.0959	1.95626	0.860362	No	No	No	No	No	No
48423	female	caucasian	non_diabetic	non_smoker	untreated	63	223	62	144	5.67912	7.40141	9.63808	2.23667	Yes	No	Yes	No	Yes	Yes
48433	male	caucasian	diabetic	non_smoker	treated	74	161	47	125	41.8721	46.1143	54.3119	8.19763	Yes	Yes	Yes	Yes	Yes	Yes
48438	female	caucasian	diabetic	non_smoker	treated	54	243	57	115	4.49465	4.91116	7.0435	2.13233	No	No	No	No	Yes	No
48443	female	african	non_diabetic	smoker	treated	47	203	75	132	3.73394	1.68176	6.13085	4.44909	No	No	No	No	Yes	No
48451	female	caucasian	non_diabetic	non_smoker	treated	61	194	52	188	10.4917	13.0535	17.2276	4.1741	Yes	Yes	Yes	Yes	Yes	Yes
48455	female	caucasian	non_diabetic	non_smoker	treated	72	204	58	139	18.0217	24.9593	29.6937	4.73444	Yes	Yes	Yes	Yes	Yes	Yes
48471	female	caucasian	non_diabetic	non_smoker	treated	67	224	41	135	11.7332	14.3851	18.0262	3.64107	Yes	Yes	Yes	Yes	Yes	Yes
48492	male	african	diabetic	non_smoker	treated	69	243	66	126	30.6561	28.431	35.281	6.85	Yes	Yes	Yes	Yes	Yes	Yes
48496	male	african	diabetic	non_smoker	treated	58	151	64	117	16.5471	15.6808	19.8972	4.21635	Yes	Yes	Yes	Yes	Yes	Yes
48497	female	caucasian	non_diabetic	non_smoker	treated	45	126	72	117	0.274712	0.331641	0.53317	0.201529	No	No	No	No	No	No
48502	male	caucasian	non_diabetic	non_smoker	treated	57	177	43	139	8.94087	9.76355	13.5088	3.74526	Yes	Yes	Yes	Yes	Yes	Yes
48503	male	caucasian	diabetic	non_smoker	treated	58	230	39	147	26.71	27.179	35.9063	8.7273	Yes	Yes	Yes	Yes	Yes	Yes
48531	female	african	diabetic	non_smoker	treated	69	137	41	143	22.3089	20.2534	24.9136	4.66011	Yes	Yes	Yes	Yes	Yes	Yes
48553	male	african	non_diabetic	non_smoker	treated	62	145	62	135	13.6552	12.7765	16.2898	3.51331	Yes	Yes	Yes	Yes	Yes	Yes
48557	male	caucasian	non_diabetic	non_smoker	treated	70	184	65	117	15.4765	17.6288	22.2366	4.6078	Yes	Yes	Yes	Yes	Yes	Yes
48588	female	caucasian	non_diabetic	non_smoker	treated	66	171	55	96	4.3774	6.06721	7.76327	1.69606	No	No	Yes	No	Yes	Yes
48589	female	african	diabetic	non_smoker	treated	55	212	60	142	15.554	13.4454	20.5823	7.13692	Yes	Yes	Yes	Yes	Yes	Yes
48596	male	caucasian	non_diabetic	non_smoker	treated	61	202	51	115	9.02026	9.81741	13.2316	3.4142	Yes	Yes	Yes	Yes	Yes	Yes
48597	male	caucasian	non_diabetic	non_smoker	treated	60	138	45	134	8.37832	9.68669	13.1425	3.45583	Yes	Yes	Yes	Yes	Yes	Yes
48610	female	african	non_diabetic	smoker	treated	43	147	49	103	1.22597	0.507431	2.05171	1.54428	No	No	No	No	No	No
48623	male	caucasian	diabetic	non_smoker	treated	62	142	54	170	24.7736	28.6419	36.8953	8.25344	Yes	Yes	Yes	Yes	Yes	Yes
48632	male	caucasian	diabetic	non_smoker	treated	73	174	45	129	42.8384	46.474	54.9034	8.42939	Yes	Yes	Yes	Yes	Yes	Yes
48636	male	african	non_diabetic	smoker	treated	51	248	64	202	32.6743	19.851	39.2494	19.3984	Yes	Yes	Yes	Yes	Yes	Yes
48646	male	caucasian	non_diabetic	smoker	treated	56	206	45	133	15.2893	9.1597	19.4352	10.2755	Yes	Yes	Yes	Yes	Yes	Yes
48648	male	african	non_diabetic	smoker	treated	61	244	78	120	19.1466	10.8298	22.7533	11.9235	Yes	Yes	Yes	Yes	Yes	Yes
48657	female	caucasian	non_diabetic	non_smoker	treated	75	211	41	148	27.1581	35.2944	40.6342	5.33979	Yes	Yes	Yes	Yes	Yes	Yes
48671	male	caucasian	non_diabetic	non_smoker	treated	74	193	61	137	27.5418	30.694	37.1549	6.46082	Yes	Yes	Yes	Yes	Yes	Yes
48705	male	african	non_diabetic	non_smoker	treated	60	161	54	134	13.3891	12.5983	16.0672	3.46897	Yes	Yes	Yes	Yes	Yes	Yes
48715	female	caucasian	diabetic	non_smoker	treated	73	128	49	157	40.1362	54.8546	62.0121	7.15751	Yes	Yes	Yes	Yes	Yes	Yes
48727	male	african	non_diabetic	non_smoker	treated	47	194	47	118	6.57976	6.49544	8.36521	1.86976	Yes	No	Yes	No	Yes	Yes
48740	female	african	non_diabetic	non_smoker	treated	64	230	98	125	7.79813	9.27607	12.4664	3.19035	Yes	Yes	Yes	Yes	Yes	Yes
48751	female	caucasian	non_diabetic	non_smoker	treated	52	207	42	94	1.52917	1.54641	2.28342	0.737008	No	No	No	No	No	No
48786	male	caucasian	non_diabetic	non_smoker	treated	69	221	45	132	22.6113	23.8836	29.9565	6.07287	Yes	Yes	Yes	Yes	Yes	Yes
48788	female	caucasian	non_diabetic	non_smoker	treated	60	190	41	149	6.9735	8.16816	10.9785	2.81033	Yes	No	Yes	Yes	Yes	Yes
48817	female	caucasian	non_diabetic	non_smoker	treated	42	210	40	123	1.58377	1.21809	2.0296	0.811513	No	No	No	No	No	No
48823	female	caucasian	non_diabetic	non_smoker	treated	60	186	59	116	3.28647	4.24779	5.75186	1.50407	No	No	No	No	Yes	No
48826	male	caucasian	diabetic	non_smoker	treated	71	137	42	147	42.7958	47.5393	56.466	8.92666	Yes	Yes	Yes	Yes	Yes	Yes
48827	female	caucasian	non_diabetic	non_smoker	treated	54	279	54	142	4.38297	4.54712	6.52689	1.97978	No	No	No	No	Yes	No
48833	female	caucasian	non_diabetic	non_smoker	treated	71	253	67	109	10.6325	14.6633	17.8117	3.14848	Yes	Yes	Yes	Yes	Yes	Yes
48859	male	african	non_diabetic	non_smoker	untreated	65	178	48	132	10.225	9.57974	12.1484	2.56862	Yes	Yes	Yes	Yes	Yes	Yes
48864	female	caucasian	diabetic	non_smoker	treated	60	254	51	153	14.7838	16.9178	22.3488	5.43099	Yes	Yes	Yes	Yes	Yes	Yes
48884	male	african	non_diabetic	non_smoker	treated	60	185	83	129	11.4977	10.8114	13.8284	3.01698	Yes	Yes	Yes	Yes	Yes	Yes
48891	female	caucasian	non_diabetic	non_smoker	treated	42	203	96	121	0.296958	0.314532	0.525682	0.21115	No	No	No	No	No	No
48922	male	caucasian	non_diabetic	non_smoker	treated	40	224	39	85	1.13092	1.16491	1.89342	0.728504	No	No	No	No	No	No
48924	female	caucasian	non_diabetic	non_smoker	treated	62	261	74	133	5.93275	7.62723	10.0787	2.45142	Yes	No	Yes	Yes	Yes	Yes
48948	female	caucasian	non_diabetic	non_smoker	treated	64	173	59	137	6.82983	9.34663	12.1016	2.75493	Yes	No	Yes	Yes	Yes	Yes
48953	female	caucasian	diabetic	smoker	untreated	56	236	39	147	19.5111	8.99036	24.0937	15.1034	Yes	Yes	Yes	Yes	Yes	Yes
48968	female	caucasian	diabetic	smoker	treated	51	182	45	137	12.0999	4.73011	15.9411	11.211	Yes	Yes	No	No	Yes	Yes
49008	female	african	non_diabetic	smoker	treated	61	209	70	133	14.2487	7.45457	19.9166	12.4621	Yes	Yes	Yes	No	Yes	Yes
49012	female	african	diabetic	smoker	treated	44	174	29	138	37.2254	11.5941	38.7903	27.1962	Yes	Yes	Yes	Yes	Yes	Yes
49035	female	caucasian	non_diabetic	non_smoker	treated	60	176	40	149	6.68636	7.93114	10.6648	2.73363	Yes	No	Yes	Yes	Yes	Yes
49050	male	caucasian	diabetic	non_smoker	treated	61	199	42	153	29.2354	30.8623	39.7648	8.90252	Yes	Yes	Yes	Yes	Yes	Yes
49058	male	caucasian	diabetic	smoker	untreated	51	236	40	157	31.1226	15.9484	37.6177	21.6694	Yes	Yes	Yes	Yes	Yes	Yes
49067	female	african	diabetic	non_smoker	treated	60	170	56	127	13.0893	12.3607	17.532	5.17136	Yes	Yes	Yes	Yes	Yes	Yes
49078	female	caucasian	non_diabetic	non_smoker	treated	45	150	47	115	0.700125	0.693115	1.11307	0.419956	No	No	No	No	No	No
49083	male	caucasian	non_diabetic	non_smoker	treated	47	103	26	119	1.95882	2.29004	3.47968	1.18965	No	No	No	No	No	No
49106	female	caucasian	diabetic	non_smoker	untreated	65	172	56	149	12.7801	17.3812	21.894	4.51282	Yes	Yes	Yes	Yes	Yes	Yes
49113	female	african	diabetic	non_smoker	treated	71	178	51	116	21.1539	22.5972	27.0128	4.41567	Yes	Yes	Yes	Yes	Yes	Yes
49137	female	caucasian	non_diabetic	non_smoker	treated	68	168	62	118	7.90694	11.4185	14.2588	2.84022	Yes	Yes	Yes	Yes	Yes	Yes
49150	female	caucasian	diabetic	non_smoker	treated	61	162	41	114	7.64642	9.41816	12.5155	3.09729	Yes	Yes	Yes	Yes	Yes	Yes
49160	female	caucasian	non_diabetic	non_smoker	treated	65	196	67	120	5.98951	8.30399	10.6787	2.37472	Yes	No	Yes	Yes	Yes	Yes
49161	male	african	non_diabetic	non_smoker	treated	55	207	50	131	11.5429	11.0317	14.1051	3.07343	Yes	Yes	Yes	Yes	Yes	Yes
49166	female	caucasian	diabetic	non_smoker	treated	73	174	35	93	17.5249	22.9955	27.2415	4.246	Yes	Yes	Yes	Yes	Yes	Yes
49170	female	caucasian	diabetic	non_smoker	treated	62	143	49	101	5.54883	7.45122	9.84915	2.39793	Yes	No	Yes	No	Yes	Yes
49177	female	caucasian	diabetic	non_smoker	treated	63	137	32	115	9.68792	11.972	15.5629	3.59089	Yes	Yes	Yes	Yes	Yes	Yes
49193	male	caucasian	diabetic	non_smoker	treated	64	170	54	145	25.8679	28.9532	36.8854	7.93219	Yes	Yes	Yes	Yes	Yes	Yes
49194	male	african	non_diabetic	non_smoker	treated	41	233	72	124	4.83255	4.93329	6.36887	1.43558	No	No	No	No	Yes	No
49219	female	caucasian	non_diabetic	non_smoker	treated	72	175	30	118	13.7938	17.523	21.0515	3.52855	Yes	Yes	Yes	Yes	Yes	Yes
49230	female	caucasian	non_diabetic	non_smoker	treated	49	144	44	137	1.47734	1.58537	2.42061	0.835241	No	No	No	No	No	No
49255	female	african	non_diabetic	non_smoker	treated	65	190	65	94	4.04922	4.87442	6.50587	1.63145	No	No	No	No	Yes	No
49262	male	caucasian	non_diabetic	smoker	treated	44	151	37	120	4.74986	1.9244	6.89738	4.97298	No	No	No	No	Yes	No
49265	female	caucasian	non_diabetic	smoker	treated	46	213	41	151	9.13332	2.47038	10.5138	8.04345	Yes	Yes	No	No	Yes	Yes
49272	female	caucasian	non_diabetic	non_smoker	treated	60	232	95	140	4.11081	5.65257	7.63386	1.98129	No	No	Yes	No	Yes	Yes
49307	female	caucasian	non_diabetic	non_smoker	untreated	64	197	67	119	3.93944	5.4553	7.06408	1.60878	No	No	Yes	No	Yes	No
49309	male	caucasian	non_diabetic	non_smoker	treated	54	336	63	121	8.11549	8.13192	11.5306	3.39864	Yes	Yes	Yes	Yes	Yes	Yes
49329	female	african	diabetic	non_smoker	untreated	44	164	44	120	2.16258	1.86516	3.63953	1.77437	No	No	No	No	No	No
49334	female	caucasian	non_diabetic	non_smoker	treated	51	233	42	122	2.78172	2.66447	3.96661	1.30214	No	No	No	No	No	No
49348	female	african	non_diabetic	non_smoker	treated	41	210	62	135	1.71856	1.27995	2.71929	1.43934	No	No	No	No	No	No
49363	male	caucasian	non_diabetic	non_smoker	treated	62	182	65	114	7.53092	8.64784	11.6084	2.96055	Yes	Yes	Yes	Yes	Yes	Yes
49392	male	african	diabetic	non_smoker	treated	62	157	50	113	19.569	18.3519	23.1821	4.83013	Yes	Yes	Yes	Yes	Yes	Yes
49393	male	african	diabetic	smoker	treated	49	166	43	91	13.7889	8.03259	17.1881	9.15547	Yes	Yes	Yes	Yes	Yes	Yes
49404	female	caucasian	non_diabetic	smoker	treated	44	300	73	173	8.18808	2.102	9.82415	7.72215	Yes	Yes	No	No	Yes	Yes
49433	male	caucasian	non_diabetic	non_smoker	treated	60	165	48	119	7.66676	8.62752	11.7306	3.10312	Yes	Yes	Yes	Yes	Yes	Yes
49437	male	african	non_diabetic	smoker	treated	64	136	43	122	22.006	12.4421	25.8636	13.4214	Yes	Yes	Yes	Yes	Yes	Yes
49486	female	caucasian	non_diabetic	non_smoker	treated	73	252	68	122	16.1275	22.4163	26.575	4.15862	Yes	Yes	Yes	Yes	Yes	Yes
49507	female	caucasian	non_diabetic	non_smoker	treated	60	262	73	116	3.71544	4.65277	6.29546	1.64269	No	No	No	No	Yes	No
49522	female	caucasian	non_diabetic	non_smoker	treated	54	221	57	144	3.30665	3.70923	5.3345	1.62527	No	No	No	No	Yes	No
49523	female	caucasian	non_diabetic	non_smoker	treated	55	199	76	125	1.86909	2.3728	3.38763	1.01483	No	No	No	No	No	No
49540	female	caucasian	diabetic	non_smoker	treated	58	216	68	154	8.94447	11.1559	15.1796	4.02365	Yes	Yes	Yes	Yes	Yes	Yes
49552	female	caucasian	non_diabetic	smoker	treated	71	316	54	137	27.0304	22.2275	36.0598	13.8324	Yes	Yes	Yes	Yes	Yes	Yes
49555	female	caucasian	non_diabetic	non_smoker	treated	69	235	39	183	24.8375	29.9572	36.1045	6.14728	Yes	Yes	Yes	Yes	Yes	Yes
49557	female	caucasian	non_diabetic	non_smoker	treated	72	247	54	127	15.9848	21.1943	25.3414	4.14705	Yes	Yes	Yes	Yes	Yes	Yes
49561	male	caucasian	diabetic	smoker	treated	62	167	29	112	30.5278	22.0983	36.5618	14.4635	Yes	Yes	Yes	Yes	Yes	Yes
49562	male	caucasian	non_diabetic	non_smoker	treated	60	188	48	137	10.9735	12.0033	16.2084	4.20514	Yes	Yes	Yes	Yes	Yes	Yes
49584	female	caucasian	non_diabetic	non_smoker	treated	74	250	82	139	22.4764	32.0194	37.2477	5.22837	Yes	Yes	Yes	Yes	Yes	Yes
49589	female	caucasian	non_diabetic	non_smoker	treated	50	186	35	141	3.22576	3.06015	4.60168	1.54153	No	No	No	No	No	No
49591	female	caucasian	non_diabetic	non_smoker	treated	74	264	81	137	22.0557	31.1082	36.2308	5.12263	Yes	Yes	Yes	Yes	Yes	Yes
49598	female	african	diabetic	non_smoker	treated	73	186	72	103	22.1324	27.4489	31.8399	4.39094	Yes	Yes	Yes	Yes	Yes	Yes
49618	male	african	diabetic	non_smoker	treated	66	238	42	154	42.3107	39.7375	48.252	8.51448	Yes	Yes	Yes	Yes	Yes	Yes
49622	female	caucasian	non_diabetic	non_smoker	treated	71	250	55	167	23.9218	30.9694	36.7761	5.80664	Yes	Yes	Yes	Yes	Yes	Yes
49624	female	caucasian	non_diabetic	non_smoker	treated	50	184	40	109	1.61106	1.59473	2.40727	0.812542	No	No	No	No	No	No
49635	male	caucasian	diabetic	non_smoker	treated	45	136	38	111	2.58766	3.02257	4.66328	1.64072	No	No	No	No	No	No
49638	female	caucasian	non_diabetic	non_smoker	treated	73	193	51	177	30.3953	40.5666	46.9137	6.34709	Yes	Yes	Yes	Yes	Yes	Yes
49641	male	caucasian	diabetic	non_smoker	treated	68	151	51	151	35.3642	39.7386	48.5644	8.82579	Yes	Yes	Yes	Yes	Yes	Yes
49659	female	caucasian	diabetic	smoker	treated	74	137	50	129	44.8013	45.7558	63.0556	17.2998	Yes	Yes	Yes	Yes	Yes	Yes
49664	female	african	diabetic	non_smoker	treated	57	241	49	101	8.01892	7.83751	11.8056	3.96805	Yes	Yes	Yes	Yes	Yes	Yes
49670	male	caucasian	diabetic	non_smoker	treated	65	231	48	126	28.9379	30.3454	38.3517	8.00631	Yes	Yes	Yes	Yes	Yes	Yes
49674	male	african	non_diabetic	non_smoker	treated	53	253	37	126	11.4029	10.9775	14.037	3.05956	Yes	Yes	Yes	Yes	Yes	Yes
49676	male	caucasian	diabetic	non_smoker	treated	59	211	32	104	17.5023	17.6921	23.7494	6.05732	Yes	Yes	Yes	Yes	Yes	Yes
49689	male	caucasian	non_diabetic	non_smoker	treated	55	181	45	126	6.22156	6.81882	9.62891	2.81009	Yes	No	Yes	No	Yes	Yes
49698	male	caucasian	non_diabetic	smoker	untreated	61	186	46	185	25.584	18.5872	32.0419	13.4548	Yes	Yes	Yes	Yes	Yes	Yes
49700	female	caucasian	non_diabetic	smoker	treated	45	185	73	104	1.38556	0.432652	1.99485	1.56219	No	No	No	No	No	No
49704	male	caucasian	diabetic	non_smoker	treated	69	152	39	136	36.404	39.8082	48.4334	8.62518	Yes	Yes	Yes	Yes	Yes	Yes
49711	male	african	non_diabetic	non_smoker	treated	69	211	38	139	23.1401	21.375	26.8609	5.48595	Yes	Yes	Yes	Yes	Yes	Yes
49719	female	african	diabetic	non_smoker	treated	65	192	48	134	22.5578	21.0247	27.2212	6.19645	Yes	Yes	Yes	Yes	Yes	Yes
49721	male	african	non_diabetic	smoker	untreated	64	228	54	153	21.6531	12.3603	25.4595	13.0992	Yes	Yes	Yes	Yes	Yes	Yes
49723	male	caucasian	diabetic	non_smoker	treated	70	124	45	130	31.4913	36.1389	44.0982	7.95936	Yes	Yes	Yes	Yes	Yes	Yes
49743	female	caucasian	diabetic	non_smoker	treated	58	137	43	94	3.25216	4.07944	5.63206	1.55262	No	No	No	No	Yes	No
49754	female	african	non_diabetic	non_smoker	treated	70	165	52	145	12.6506	12.3133	15.1184	2.80508	Yes	Yes	Yes	Yes	Yes	Yes
49781	male	african	non_diabetic	smoker	untreated	46	237	74	160	10.1952	6.03939	12.9539	6.91456	Yes	Yes	Yes	No	Yes	Yes
49792	female	caucasian	non_diabetic	non_smoker	treated	54	227	59	117	2.17579	2.44782	3.53058	1.08276	No	No	No	No	No	No
49795	female	african	diabetic	non_smoker	treated	64	207	62	149	27.181	25.8771	33.6059	7.72882	Yes	Yes	Yes	Yes	Yes	Yes
49821	male	african	diabetic	smoker	treated	72	228	50	119	49.0406	29.7618	54.8729	25.111	Yes	Yes	Yes	Yes	Yes	Yes
49840	male	african	non_diabetic	non_smoker	treated	40	231	77	135	5.21756	5.36093	6.91635	1.55542	Yes	No	Yes	No	Yes	No
49875	female	african	non_diabetic	smoker	treated	57	234	68	133	11.975	5.90175	17.0442	11.1424	Yes	Yes	Yes	No	Yes	Yes
49878	female	caucasian	non_diabetic	smoker	treated	45	153	32	142	6.81123	1.75898	7.91628	6.1573	Yes	No	No	No	Yes	Yes
49879	male	caucasian	diabetic	non_smoker	treated	58	131	38	149	16.5957	18.8503	25.3938	6.54347	Yes	Yes	Yes	Yes	Yes	Yes
49888	male	caucasian	non_diabetic	non_smoker	untreated	49	155	40	141	3.24839	3.66907	5.44524	1.77617	No	No	No	No	Yes	No
49901	male	caucasian	non_diabetic	non_smoker	treated	64	148	45	127	11.5879	13.1639	17.3067	4.1428	Yes	Yes	Yes	Yes	Yes	Yes
49944	female	caucasian	diabetic	non_smoker	treated	63	131	48	129	9.57761	13.0971	16.9916	3.89449	Yes	Yes	Yes	Yes	Yes	Yes
49945	male	caucasian	non_diabetic	non_smoker	treated	58	182	35	135	11.1525	11.7576	16.0902	4.33261	Yes	Yes	Yes	Yes	Yes	Yes
49947	female	african	non_diabetic	non_smoker	treated	70	180	37	151	14.2773	12.395	15.2171	2.82202	Yes	Yes	Yes	Yes	Yes	Yes
49996	female	caucasian	non_diabetic	non_smoker	treated	61	215	46	155	8.38015	9.92027	13.1703	3.25004	Yes	Yes	Yes	Yes	Yes	Yes
50000	male	caucasian	non_diabetic	smoker	treated	46	139	54	121	3.13622	1.49041	4.9233	3.43289	No	No	No	No	No	No
50001	female	caucasian	non_diabetic	non_smoker	treated	55	210	48	121	2.86467	3.1633	4.50832	1.34503	No	No	No	No	No	No
50023	female	caucasian	non_diabetic	non_smoker	treated	62	265	50	145	8.82831	10.2865	13.528	3.24144	Yes	Yes	Yes	Yes	Yes	Yes
50029	female	caucasian	diabetic	non_smoker	treated	65	161	54	135	13.9091	18.8747	23.8516	4.97695	Yes	Yes	Yes	Yes	Yes	Yes
50038	female	caucasian	non_diabetic	non_smoker	treated	51	213	95	129	1.05276	1.31385	1.96261	0.648759	No	No	No	No	No	No
50039	female	caucasian	non_diabetic	smoker	treated	54	242	70	127	5.78012	2.68411	8.28708	5.60297	Yes	No	No	No	Yes	Yes
50051	female	caucasian	non_diabetic	non_smoker	treated	70	175	58	138	13.8255	19.588	23.8104	4.22241	Yes	Yes	Yes	Yes	Yes	Yes
50108	male	caucasian	diabetic	non_smoker	treated	51	186	51	124	7.13946	7.94962	11.5283	3.57873	Yes	No	Yes	Yes	Yes	Yes
50111	male	caucasian	non_diabetic	smoker	treated	57	209	37	115	14.9143	8.92449	18.3522	9.42768	Yes	Yes	Yes	Yes	Yes	Yes
50116	female	caucasian	non_diabetic	non_smoker	treated	47	220	60	115	1.06141	1.05478	1.65115	0.596373	No	No	No	No	No	No
50122	male	caucasian	non_diabetic	non_smoker	treated	61	189	41	137	13.292	14.2177	18.993	4.77531	Yes	Yes	Yes	Yes	Yes	Yes
50131	male	african	non_diabetic	non_smoker	treated	50	253	52	135	10.2187	9.95461	12.75	2.79543	Yes	Yes	Yes	Yes	Yes	Yes
50169	female	african	diabetic	non_smoker	treated	67	174	74	107	13.6611	16.2543	20.664	4.40972	Yes	Yes	Yes	Yes	Yes	Yes
50185	female	african	non_diabetic	non_smoker	treated	70	126	56	103	5.25464	6.05363	7.49406	1.44042	Yes	No	Yes	No	Yes	No
50228	female	caucasian	diabetic	non_smoker	treated	72	255	25	133	33.3771	37.4245	43.7406	6.31601	Yes	Yes	Yes	Yes	Yes	Yes
50258	male	caucasian	non_diabetic	smoker	untreated	41	271	19	138	28.4751	8.36314	30.8482	22.4851	Yes	Yes	Yes	Yes	Yes	Yes
50274	female	caucasian	diabetic	non_smoker	treated	66	178	55	124	13.778	18.5688	23.2956	4.72673	Yes	Yes	Yes	Yes	Yes	Yes
50276	female	african	diabetic	non_smoker	treated	61	258	49	134	24.2006	21.7157	29.6508	7.9351	Yes	Yes	Yes	Yes	Yes	Yes
50277	male	caucasian	non_diabetic	non_smoker	treated	52	249	50	105	4.63316	4.79866	6.96009	2.16142	No	No	No	No	Yes	No
50278	female	african	diabetic	non_smoker	treated	63	208	59	117	14.9961	15.4442	20.7988	5.35455	Yes	Yes	Yes	Yes	Yes	Yes
50279	female	african	diabetic	non_smoker	treated	57	200	53	105	7.19662	7.0911	10.7037	3.61264	Yes	No	Yes	No	Yes	Yes
50280	male	caucasian	diabetic	non_smoker	treated	58	165	44	117	12.4187	13.7748	18.768	4.9932	Yes	Yes	Yes	Yes	Yes	Yes
50319	male	african	non_diabetic	non_smoker	treated	60	159	55	141	14.5289	13.6762	17.4112	3.73501	Yes	Yes	Yes	Yes	Yes	Yes
50332	male	african	non_diabetic	smoker	treated	60	205	73	155	27.5732	16.0144	32.5027	16.4883	Yes	Yes	Yes	Yes	Yes	Yes
50333	male	african	non_diabetic	non_smoker	treated	68	177	39	109	13.9203	12.8293	16.3557	3.5264	Yes	Yes	Yes	Yes	Yes	Yes
50335	female	caucasian	non_diabetic	non_smoker	treated	70	233	70	124	11.8562	16.5669	20.2232	3.65637	Yes	Yes	Yes	Yes	Yes	Yes
50362	male	caucasian	non_diabetic	non_smoker	treated	67	165	68	128	12.9801	15.1713	19.5331	4.36182	Yes	Yes	Yes	Yes	Yes	Yes
50381	female	caucasian	diabetic	non_smoker	treated	50	460	18	150	43.3583	28.6309	40.027	11.3961	Yes	Yes	Yes	Yes	Yes	Yes
50390	female	caucasian	diabetic	non_smoker	treated	74	193	52	117	28.8108	39.0082	44.9514	5.94318	Yes	Yes	Yes	Yes	Yes	Yes
50411	male	caucasian	non_diabetic	non_smoker	treated	74	167	44	143	31.0661	34.1697	41.1207	6.95095	Yes	Yes	Yes	Yes	Yes	Yes
50412	male	caucasian	non_diabetic	non_smoker	treated	40	154	41	126	0.998756	1.16845	1.89914	0.730692	No	No	No	No	No	No
50419	male	african	non_diabetic	non_smoker	treated	63	194	83	126	12.5066	11.6646	14.8991	3.23449	Yes	Yes	Yes	Yes	Yes	Yes
50437	male	caucasian	non_diabetic	non_smoker	treated	68	158	54	121	14.0537	16.0982	20.5787	4.48054	Yes	Yes	Yes	Yes	Yes	Yes
50450	female	african	diabetic	non_smoker	treated	66	200	70	145	26.8972	27.3338	34.5018	7.16792	Yes	Yes	Yes	Yes	Yes	Yes
50454	male	african	diabetic	non_smoker	treated	49	170	43	95	8.94641	8.75173	11.2309	2.47918	Yes	Yes	Yes	Yes	Yes	Yes
50466	male	african	diabetic	non_smoker	treated	64	153	41	106	19.7271	18.4054	23.2475	4.8421	Yes	Yes	Yes	Yes	Yes	Yes
50478	female	caucasian	non_diabetic	non_smoker	treated	51	211	56	123	1.77157	1.89871	2.83209	0.93338	No	No	No	No	No	No
50479	female	caucasian	non_diabetic	non_smoker	treated	56	234	63	108	2.18036	2.5589	3.61479	1.05589	No	No	No	No	No	No
50481	female	caucasian	diabetic	non_smoker	treated	60	201	40	117	8.73166	10.0165	13.4148	3.39831	Yes	Yes	Yes	Yes	Yes	Yes
50487	male	caucasian	diabetic	non_smoker	treated	54	159	42	144	12.219	13.6035	19.0397	5.43622	Yes	Yes	Yes	Yes	Yes	Yes
50495	female	caucasian	non_diabetic	smoker	untreated	47	183	51	128	2.94375	0.935055	3.88682	2.95177	No	No	No	No	No	No
50505	male	caucasian	non_diabetic	non_smoker	treated	61	173	37	136	13.0562	14.022	18.7391	4.71708	Yes	Yes	Yes	Yes	Yes	Yes
50508	male	african	non_diabetic	non_smoker	treated	55	233	39	140	14.4283	13.7996	17.5647	3.76514	Yes	Yes	Yes	Yes	Yes	Yes
50509	female	african	non_diabetic	non_smoker	treated	62	260	50	141	13.0134	11.5304	15.8942	4.36378	Yes	Yes	Yes	Yes	Yes	Yes
50514	male	caucasian	non_diabetic	smoker	treated	74	189	36	137	35.3058	34.213	40.9778	6.76477	Yes	Yes	Yes	Yes	Yes	Yes
50523	male	caucasian	non_diabetic	non_smoker	treated	45	214	56	129	2.34694	2.59723	4.01188	1.41465	No	No	No	No	No	No
50546	male	caucasian	non_diabetic	smoker	treated	64	158	37	137	21.6287	16.9048	27.0886	10.1838	Yes	Yes	Yes	Yes	Yes	Yes
50549	male	caucasian	non_diabetic	non_smoker	treated	70	139	48	116	15.1718	17.5158	22.0982	4.58242	Yes	Yes	Yes	Yes	Yes	Yes
50554	female	african	non_diabetic	non_smoker	treated	62	218	63	121	6.75513	6.93522	9.65642	2.72121	Yes	No	Yes	No	Yes	Yes
50570	male	caucasian	non_diabetic	smoker	treated	51	208	39	124	12.0828	5.96025	15.4216	9.46138	Yes	Yes	Yes	No	Yes	Yes
50587	male	caucasian	non_diabetic	non_smoker	treated	63	271	32	109	16.0832	15.6077	20.5441	4.93637	Yes	Yes	Yes	Yes	Yes	Yes
50593	male	caucasian	diabetic	smoker	treated	52	195	38	122	21.3586	11.3179	26.9935	15.6756	Yes	Yes	Yes	Yes	Yes	Yes
50605	female	african	non_diabetic	non_smoker	treated	64	233	63	126	9.16578	9.4217	12.6585	3.23684	Yes	Yes	Yes	Yes	Yes	Yes
50606	female	caucasian	diabetic	non_smoker	treated	55	265	40	125	8.75673	8.65453	12.1826	3.52807	Yes	Yes	Yes	Yes	Yes	Yes
50625	female	caucasian	diabetic	non_smoker	treated	60	133	59	141	7.09862	9.87587	13.2301	3.35421	Yes	No	Yes	Yes	Yes	Yes
50641	female	caucasian	diabetic	smoker	treated	64	209	84	135	21.3448	16.552	33.0862	16.5343	Yes	Yes	Yes	Yes	Yes	Yes
50674	female	african	non_diabetic	non_smoker	treated	74	177	51	122	11.9215	12.9122	15.0278	2.11555	Yes	Yes	Yes	Yes	Yes	Yes
50676	male	caucasian	non_diabetic	non_smoker	untreated	64	274	36	137	19.9522	19.7159	25.519	5.80309	Yes	Yes	Yes	Yes	Yes	Yes
50690	male	caucasian	non_diabetic	smoker	treated	56	175	34	129	15.3533	9.15357	19.4229	10.2694	Yes	Yes	Yes	Yes	Yes	Yes
50703	female	caucasian	diabetic	non_smoker	treated	61	163	47	139	10.3604	13.1061	17.2953	4.18919	Yes	Yes	Yes	Yes	Yes	Yes
50711	male	caucasian	diabetic	non_smoker	treated	69	168	41	129	34.6338	37.5583	45.9044	8.34612	Yes	Yes	Yes	Yes	Yes	Yes
50712	male	caucasian	non_diabetic	non_smoker	treated	60	180	58	122	7.5617	8.57723	11.6634	3.08622	Yes	Yes	Yes	Yes	Yes	Yes
50714	female	caucasian	diabetic	non_smoker	treated	61	196	53	126	9.08692	11.3514	15.0298	3.6784	Yes	Yes	Yes	Yes	Yes	Yes
50727	male	african	non_diabetic	non_smoker	untreated	63	264	54	159	14.0929	13.291	16.7586	3.4676	Yes	Yes	Yes	Yes	Yes	Yes
50733	male	caucasian	non_diabetic	non_smoker	treated	68	235	103	88	7.46656	8.65057	11.1986	2.54805	Yes	No	Yes	Yes	Yes	Yes
50752	male	caucasian	non_diabetic	non_smoker	treated	70	168	54	139	21.2068	23.9125	29.841	5.92842	Yes	Yes	Yes	Yes	Yes	Yes
50754	female	caucasian	non_diabetic	non_smoker	treated	62	176	59	121	4.30047	5.76128	7.63812	1.87685	No	No	Yes	No	Yes	Yes
50755	female	caucasian	non_diabetic	non_smoker	treated	75	145	48	131	21.3102	30.6895	35.5384	4.84893	Yes	Yes	Yes	Yes	Yes	Yes
50765	female	african	non_diabetic	non_smoker	treated	64	189	89	133	7.81949	8.76369	11.7896	3.02587	Yes	Yes	Yes	Yes	Yes	Yes
50770	female	african	non_diabetic	non_smoker	treated	43	184	66	113	0.655105	0.584908	1.19068	0.605769	No	No	No	No	No	No
50771	female	caucasian	non_diabetic	non_smoker	untreated	66	185	41	140	7.88682	10.0718	12.7307	2.65883	Yes	Yes	Yes	Yes	Yes	Yes
50779	male	african	diabetic	non_smoker	treated	69	165	44	128	31.6257	29.3459	36.3551	7.00919	Yes	Yes	Yes	Yes	Yes	Yes
50780	male	african	non_diabetic	non_smoker	untreated	59	222	56	173	13.1717	12.5618	15.8571	3.29534	Yes	Yes	Yes	Yes	Yes	Yes
50787	male	african	diabetic	non_smoker	treated	60	181	70	159	30.4942	28.8768	35.8049	6.92808	Yes	Yes	Yes	Yes	Yes	Yes
50790	male	caucasian	non_diabetic	non_smoker	untreated	73	202	53	139	24.4825	26.8492	32.7655	5.91636	Yes	Yes	Yes	Yes	Yes	Yes
50823	female	caucasian	diabetic	non_smoker	treated	54	139	46	135	4.14438	4.96553	7.12058	2.15504	No	No	No	No	Yes	No
50827	female	african	non_diabetic	non_smoker	treated	68	199	72	115	8.53984	9.90609	12.5472	2.64114	Yes	Yes	Yes	Yes	Yes	Yes
50872	male	caucasian	non_diabetic	non_smoker	treated	42	306	39	125	4.96717	4.65047	7.33547	2.68501	No	No	No	No	Yes	No
50875	female	caucasian	non_diabetic	non_smoker	treated	72	163	45	127	14.9584	20.7495	24.824	4.07449	Yes	Yes	Yes	Yes	Yes	Yes
50878	female	caucasian	non_diabetic	non_smoker	treated	52	202	45	96	1.43213	1.48753	2.19679	0.70926	No	No	No	No	No	No
50888	female	african	diabetic	non_smoker	treated	72	266	52	165	49.9214	47.8357	54.5494	6.71364	Yes	Yes	Yes	Yes	Yes	Yes
50897	female	caucasian	non_diabetic	non_smoker	treated	67	243	37	124	10.6725	12.6053	15.8389	3.23359	Yes	Yes	Yes	Yes	Yes	Yes
50901	male	african	non_diabetic	non_smoker	treated	71	205	47	149	25.8908	23.8523	29.8442	5.99189	Yes	Yes	Yes	Yes	Yes	Yes
50902	male	caucasian	non_diabetic	non_smoker	treated	61	176	40	134	12.2633	13.2643	17.7539	4.48957	Yes	Yes	Yes	Yes	Yes	Yes
50915	male	african	non_diabetic	non_smoker	untreated	40	213	54	143	3.75592	3.90284	4.99146	1.08862	No	No	No	No	No	No
50926	male	african	non_diabetic	non_smoker	untreated	40	198	54	137	3.40601	3.5395	4.52918	0.989679	No	No	No	No	No	No
50949	male	caucasian	non_diabetic	non_smoker	treated	71	193	57	141	24.2285	26.8326	33.1522	6.31956	Yes	Yes	Yes	Yes	Yes	Yes
50974	female	caucasian	diabetic	non_smoker	treated	71	262	37	125	27.2141	32.4034	38.3968	5.99337	Yes	Yes	Yes	Yes	Yes	Yes
51006	female	caucasian	diabetic	non_smoker	treated	61	276	51	119	10.5954	12.1031	16.0023	3.89916	Yes	Yes	Yes	Yes	Yes	Yes
51009	male	african	diabetic	non_smoker	treated	63	253	53	120	25.0531	23.4876	29.4068	5.9192	Yes	Yes	Yes	Yes	Yes	Yes
51010	male	african	non_diabetic	non_smoker	treated	60	209	51	123	12.5695	11.8237	15.0984	3.27472	Yes	Yes	Yes	Yes	Yes	Yes
51012	male	caucasian	non_diabetic	non_smoker	treated	75	225	58	129	28.4558	30.8835	37.2071	6.32356	Yes	Yes	Yes	Yes	Yes	Yes
51014	male	caucasian	non_diabetic	non_smoker	treated	55	260	42	151	13.4939	13.4971	18.7678	5.27067	Yes	Yes	Yes	Yes	Yes	Yes
51019	male	caucasian	diabetic	non_smoker	treated	63	217	32	151	39.7906	40.1724	50.1507	9.97827	Yes	Yes	Yes	Yes	Yes	Yes
51024	female	african	non_diabetic	non_smoker	treated	74	165	52	135	13.1307	13.7357	15.9734	2.23767	Yes	Yes	Yes	Yes	Yes	Yes
51025	female	caucasian	non_diabetic	non_smoker	treated	47	163	50	119	0.931794	0.960094	1.50334	0.543246	No	No	No	No	No	No
51044	female	caucasian	non_diabetic	non_smoker	treated	63	183	56	133	6.11111	8.08186	10.5773	2.49547	Yes	No	Yes	Yes	Yes	Yes
51077	male	caucasian	non_diabetic	non_smoker	treated	67	113	30	129	15.891	17.9981	23.0558	5.0577	Yes	Yes	Yes	Yes	Yes	Yes
51094	male	african	diabetic	smoker	untreated	57	220	45	131	24.1236	14.1493	28.8058	14.6565	Yes	Yes	Yes	Yes	Yes	Yes
51098	female	caucasian	non_diabetic	non_smoker	treated	60	164	48	113	3.25094	4.11807	5.57757	1.4595	No	No	No	No	Yes	No
51102	female	caucasian	non_diabetic	smoker	treated	70	227	42	134	23.4589	18.8923	31.8875	12.9952	Yes	Yes	Yes	Yes	Yes	Yes
51116	female	caucasian	non_diabetic	non_smoker	treated	44	214	87	169	0.937169	0.989316	1.60741	0.618093	No	No	No	No	No	No
51117	male	caucasian	non_diabetic	smoker	untreated	43	129	38	133	3.26371	1.33862	5.04181	3.70319	No	No	No	No	Yes	No
51129	male	caucasian	non_diabetic	smoker	treated	45	205	43	139	9.15032	3.68428	12.361	8.67673	Yes	Yes	No	No	Yes	Yes
51140	female	african	diabetic	non_smoker	treated	60	198	84	131	12.9994	13.8466	19.5668	5.72022	Yes	Yes	Yes	Yes	Yes	Yes
51147	female	caucasian	non_diabetic	non_smoker	treated	64	197	39	115	6.33719	7.67561	9.96561	2.29	Yes	No	Yes	Yes	Yes	Yes
51158	female	caucasian	diabetic	non_smoker	treated	54	220	40	128	7.06054	7.19409	10.2628	3.06866	Yes	No	Yes	No	Yes	Yes
51164	male	caucasian	non_diabetic	non_smoker	untreated	47	248	54	121	2.94411	3.10933	4.69824	1.5889	No	No	No	No	No	No
51181	male	caucasian	non_diabetic	non_smoker	treated	49	252	54	117	4.02391	4.21034	6.26095	2.05061	No	No	No	No	Yes	No
51190	female	african	diabetic	smoker	treated	68	157	46	105	24.8523	14.0385	32.1587	18.1202	Yes	Yes	Yes	Yes	Yes	Yes
51195	male	caucasian	diabetic	non_smoker	treated	72	151	35	135	44.4415	47.9603	56.7028	8.74255	Yes	Yes	Yes	Yes	Yes	Yes
51197	male	caucasian	diabetic	non_smoker	treated	58	187	88	149	12.4735	14.8125	20.1358	5.32327	Yes	Yes	Yes	Yes	Yes	Yes
51200	male	caucasian	non_diabetic	non_smoker	treated	51	209	58	108	3.02983	3.35641	4.92306	1.56665	No	No	No	No	No	No
51204	male	african	diabetic	non_smoker	treated	55	198	73	119	15.7035	15.0243	19.0849	4.06064	Yes	Yes	Yes	Yes	Yes	Yes
51227	female	caucasian	non_diabetic	non_smoker	untreated	56	244	62	119	2.08752	2.42865	3.40979	0.981137	No	No	No	No	No	No
51241	female	african	non_diabetic	smoker	treated	60	181	64	123	9.88516	5.0964	14.1453	9.04892	Yes	Yes	Yes	No	Yes	Yes
51302	male	caucasian	diabetic	smoker	treated	68	202	26	151	61.9658	52.7693	67.6222	14.8528	Yes	Yes	Yes	Yes	Yes	Yes
51307	male	caucasian	non_diabetic	non_smoker	treated	65	203	35	149	23.1549	23.9976	30.7232	6.72556	Yes	Yes	Yes	Yes	Yes	Yes
51319	male	caucasian	diabetic	smoker	treated	48	231	58	150	19.7916	9.3821	26.2016	16.8195	Yes	Yes	Yes	Yes	Yes	Yes
51328	female	caucasian	non_diabetic	non_smoker	treated	64	152	51	128	5.94594	8.11877	10.5333	2.41449	Yes	No	Yes	Yes	Yes	Yes
51336	male	caucasian	non_diabetic	non_smoker	treated	57	238	46	127	9.84973	10.1935	14.0904	3.8969	Yes	Yes	Yes	Yes	Yes	Yes
51342	male	caucasian	non_diabetic	non_smoker	untreated	44	243	34	139	4.7942	4.68917	7.2393	2.55013	No	No	No	No	Yes	No
51365	female	caucasian	non_diabetic	non_smoker	treated	66	174	60	151	10.3227	14.3428	18.1176	3.77482	Yes	Yes	Yes	Yes	Yes	Yes
51379	male	african	non_diabetic	non_smoker	treated	56	224	65	155	15.4007	14.6835	18.6625	3.97907	Yes	Yes	Yes	Yes	Yes	Yes
51384	female	caucasian	non_diabetic	non_smoker	treated	75	181	51	160	30.7145	41.9254	47.8457	5.92026	Yes	Yes	Yes	Yes	Yes	Yes
51391	female	caucasian	non_diabetic	smoker	treated	47	203	60	129	3.73116	1.20338	5.01242	3.80904	No	No	No	No	Yes	No
51394	male	caucasian	non_diabetic	non_smoker	treated	61	203	44	135	13.1359	13.9847	18.6906	4.70594	Yes	Yes	Yes	Yes	Yes	Yes
51395	female	african	diabetic	non_smoker	treated	56	287	59	107	8.87706	8.91522	13.6132	4.69797	Yes	Yes	Yes	Yes	Yes	Yes
51420	female	caucasian	non_diabetic	non_smoker	treated	71	163	74	115	10.3925	15.9327	19.3215	3.38882	Yes	Yes	Yes	Yes	Yes	Yes
51427	female	caucasian	non_diabetic	smoker	treated	53	234	61	130	6.28584	2.70721	8.67545	5.96824	Yes	No	No	No	Yes	Yes
51465	female	caucasian	diabetic	smoker	treated	50	134	46	139	7.77258	3.12754	11.1904	8.06283	Yes	Yes	No	No	Yes	Yes
51466	male	caucasian	diabetic	non_smoker	treated	57	230	56	121	13.9293	14.9029	20.3848	5.48182	Yes	Yes	Yes	Yes	Yes	Yes
51471	female	caucasian	non_diabetic	smoker	untreated	48	273	64	122	3.71131	1.18784	4.71235	3.52452	No	No	No	No	No	No
51472	male	caucasian	diabetic	non_smoker	treated	50	152	21	134	13.7675	13.9599	20.0798	6.1199	Yes	Yes	Yes	Yes	Yes	Yes
51473	female	caucasian	non_diabetic	non_smoker	treated	75	284	40	157	30.7251	37.6675	43.2326	5.56517	Yes	Yes	Yes	Yes	Yes	Yes
51474	female	caucasian	non_diabetic	smoker	untreated	68	181	65	132	12.5603	10.7945	19.8627	9.06819	Yes	Yes	Yes	Yes	Yes	Yes
51484	female	caucasian	non_diabetic	non_smoker	treated	70	143	65	122	10.1049	15.3871	18.8136	3.42651	Yes	Yes	Yes	Yes	Yes	Yes
51514	male	caucasian	non_diabetic	smoker	treated	50	181	41	136	10.5695	5.2334	14.1486	8.91521	Yes	Yes	Yes	No	Yes	Yes
51515	female	caucasian	non_diabetic	non_smoker	untreated	55	166	61	167	2.48012	3.13169	4.43519	1.30349	No	No	No	No	No	No
51522	female	caucasian	non_diabetic	non_smoker	treated	62	231	63	133	5.98815	7.62556	10.0765	2.45092	Yes	No	Yes	Yes	Yes	Yes
51551	male	african	non_diabetic	non_smoker	treated	70	171	64	117	14.5094	13.3158	16.9624	3.64663	Yes	Yes	Yes	Yes	Yes	Yes
51560	male	african	non_diabetic	non_smoker	treated	68	180	43	117	15.4191	14.2205	18.0879	3.86743	Yes	Yes	Yes	Yes	Yes	Yes
51576	male	caucasian	diabetic	smoker	treated	51	196	38	113	18.0578	9.15751	23.0311	13.8736	Yes	Yes	Yes	Yes	Yes	Yes
51583	female	caucasian	diabetic	non_smoker	treated	63	168	50	148	14.1346	18.311	23.5328	5.2218	Yes	Yes	Yes	Yes	Yes	Yes
51584	male	caucasian	non_diabetic	non_smoker	treated	57	200	40	105	6.63079	6.988	9.72704	2.73904	Yes	No	Yes	No	Yes	Yes
51596	female	caucasian	diabetic	non_smoker	untreated	52	205	51	131	3.35941	3.62243	5.28802	1.6656	No	No	No	No	Yes	No
51616	male	caucasian	diabetic	smoker	treated	60	173	72	170	30.7745	23.4977	40.6961	17.1983	Yes	Yes	Yes	Yes	Yes	Yes
51617	female	caucasian	non_diabetic	non_smoker	treated	71	171	68	123	12.1008	17.9883	21.7549	3.76654	Yes	Yes	Yes	Yes	Yes	Yes
51619	male	caucasian	non_diabetic	smoker	treated	61	220	50	149	22.9526	16.1889	28.3158	12.1268	Yes	Yes	Yes	Yes	Yes	Yes
51628	female	african	diabetic	smoker	treated	60	202	45	151	46.5241	22.0808	51.6861	29.6053	Yes	Yes	Yes	Yes	Yes	Yes
51630	female	caucasian	non_diabetic	smoker	treated	49	259	45	114	6.62601	2.05645	7.77526	5.71881	Yes	No	No	No	Yes	Yes
51643	female	african	diabetic	non_smoker	treated	42	170	35	116	5.76162	3.67095	7.51864	3.84769	Yes	No	No	No	Yes	Yes
51645	male	caucasian	diabetic	non_smoker	treated	66	217	40	141	38.0002	39.4045	48.6158	9.21136	Yes	Yes	Yes	Yes	Yes	Yes
51667	male	caucasian	non_diabetic	non_smoker	treated	50	202	41	141	5.98752	6.31856	9.27166	2.95309	Yes	No	Yes	No	Yes	Yes
51678	male	caucasian	non_diabetic	non_smoker	treated	60	247	52	153	15.8737	16.5936	22.1922	5.59859	Yes	Yes	Yes	Yes	Yes	Yes
51690	female	caucasian	diabetic	non_smoker	treated	63	167	50	149	14.2631	18.497	23.7636	5.26668	Yes	Yes	Yes	Yes	Yes	Yes
51692	male	caucasian	non_diabetic	non_smoker	untreated	54	186	62	91	2.1253	2.44699	3.50326	1.05627	No	No	No	No	No	No
51728	female	caucasian	diabetic	non_smoker	treated	55	191	31	115	6.74737	6.79046	9.59936	2.8089	Yes	No	Yes	No	Yes	Yes
51737	male	caucasian	non_diabetic	non_smoker	untreated	52	218	38	125	5.92135	6.08064	8.76312	2.68248	Yes	No	Yes	No	Yes	Yes
51745	male	caucasian	non_diabetic	non_smoker	treated	44	171	38	153	3.14078	3.4509	5.36484	1.91393	No	No	No	No	Yes	No
51748	male	caucasian	diabetic	non_smoker	treated	56	178	43	81	6.09562	6.65911	9.34054	2.68143	Yes	No	Yes	No	Yes	Yes
51754	female	caucasian	non_diabetic	non_smoker	treated	58	179	51	143	4.32456	5.28971	7.28516	1.99545	No	No	Yes	No	Yes	No
51778	male	caucasian	diabetic	non_smoker	treated	72	145	50	131	37.4824	42.2221	50.4918	8.26964	Yes	Yes	Yes	Yes	Yes	Yes
51780	female	caucasian	non_diabetic	non_smoker	treated	54	224	51	133	3.20333	3.47304	4.99753	1.5245	No	No	No	No	No	No
51796	female	caucasian	non_diabetic	non_smoker	treated	62	243	52	115	5.19051	6.24997	8.27889	2.02893	Yes	No	Yes	No	Yes	Yes
51806	male	caucasian	non_diabetic	non_smoker	treated	53	177	43	129	5.45251	5.97428	8.5764	2.60212	Yes	No	Yes	No	Yes	Yes
51836	male	african	non_diabetic	non_smoker	treated	51	215	47	143	11.6732	11.3269	14.4756	3.14876	Yes	Yes	Yes	Yes	Yes	Yes
51846	male	caucasian	non_diabetic	non_smoker	treated	43	226	49	125	2.3166	2.47339	3.89127	1.41788	No	No	No	No	No	No
51865	female	african	non_diabetic	non_smoker	untreated	40	130	49	128	0.499732	0.417531	0.898264	0.480732	No	No	No	No	No	No
51866	male	caucasian	non_diabetic	non_smoker	treated	74	226	52	140	31.4822	33.6979	40.5855	6.88762	Yes	Yes	Yes	Yes	Yes	Yes
51875	female	caucasian	non_diabetic	non_smoker	treated	63	323	48	133	9.36745	10.475	13.6527	3.1777	Yes	Yes	Yes	Yes	Yes	Yes
51878	male	caucasian	non_diabetic	non_smoker	treated	75	231	31	125	32.8505	33.4447	40.1242	6.67943	Yes	Yes	Yes	Yes	Yes	Yes
51885	male	caucasian	diabetic	non_smoker	treated	43	205	53	117	2.98082	3.32206	5.21327	1.89122	No	No	No	No	Yes	No
51893	female	caucasian	non_diabetic	smoker	treated	70	147	38	81	8.26446	7.00066	12.4624	5.46176	Yes	Yes	Yes	No	Yes	Yes
51895	female	caucasian	diabetic	non_smoker	treated	61	199	62	196	19.1742	24.3368	31.4061	7.06933	Yes	Yes	Yes	Yes	Yes	Yes
51900	female	african	diabetic	non_smoker	treated	70	172	56	165	35.43	33.6722	40.0792	6.40703	Yes	Yes	Yes	Yes	Yes	Yes
51916	female	caucasian	non_diabetic	non_smoker	treated	66	261	45	166	16.4718	19.6113	24.561	4.94972	Yes	Yes	Yes	Yes	Yes	Yes
51921	male	african	non_diabetic	smoker	treated	55	225	49	185	34.5944	20.8382	40.9219	20.0836	Yes	Yes	Yes	Yes	Yes	Yes
51964	female	caucasian	non_diabetic	non_smoker	treated	60	200	67	129	3.93994	5.15696	6.97105	1.81409	No	No	Yes	No	Yes	No
51967	male	caucasian	diabetic	non_smoker	treated	61	128	39	111	12.8577	14.7415	19.6716	4.93011	Yes	Yes	Yes	Yes	Yes	Yes
51973	male	caucasian	non_diabetic	non_smoker	treated	46	205	33	145	5.65403	5.73997	8.71305	2.97308	Yes	No	Yes	No	Yes	Yes
51975	male	caucasian	non_diabetic	non_smoker	treated	57	225	41	129	10.4624	10.7801	14.882	4.10189	Yes	Yes	Yes	Yes	Yes	Yes
51993	female	african	non_diabetic	non_smoker	treated	49	207	78	132	2.23238	2.06627	3.67417	1.6079	No	No	No	No	No	No
52002	female	caucasian	non_diabetic	non_smoker	treated	74	119	35	131	18.8043	26.5272	31.0765	4.54931	Yes	Yes	Yes	Yes	Yes	Yes
52010	female	african	non_diabetic	non_smoker	treated	49	221	38	159	14.4814	8.99055	15.5407	6.55017	Yes	Yes	Yes	Yes	Yes	Yes
52012	female	african	diabetic	non_smoker	treated	66	146	50	125	16.0019	15.6926	20.2459	4.55329	Yes	Yes	Yes	Yes	Yes	Yes
52023	male	caucasian	diabetic	non_smoker	treated	65	177	36	131	30.1492	31.9893	40.2901	8.30082	Yes	Yes	Yes	Yes	Yes	Yes
52039	female	caucasian	diabetic	non_smoker	treated	43	215	80	119	0.942274	0.941649	1.54999	0.608338	No	No	No	No	No	No
52052	male	african	non_diabetic	non_smoker	treated	43	212	51	122	5.66772	5.71548	7.3697	1.65422	Yes	No	Yes	No	Yes	No
52081	male	caucasian	diabetic	non_smoker	treated	65	206	45	127	28.2023	29.933	37.863	7.92999	Yes	Yes	Yes	Yes	Yes	Yes
52090	female	caucasian	non_diabetic	non_smoker	treated	52	188	59	125	1.64002	1.87868	2.77181	0.893124	No	No	No	No	No	No
52099	male	caucasian	non_diabetic	non_smoker	treated	56	186	31	133	10.4971	10.818	15.0339	4.21588	Yes	Yes	Yes	Yes	Yes	Yes
52104	female	caucasian	non_diabetic	non_smoker	treated	74	217	40	132	20.463	26.5192	31.0674	4.54825	Yes	Yes	Yes	Yes	Yes	Yes
52119	female	caucasian	non_diabetic	smoker	treated	67	232	76	118	12.9913	10.542	20.0964	9.55441	Yes	Yes	Yes	Yes	Yes	Yes
52122	male	caucasian	non_diabetic	non_smoker	treated	67	185	76	141	15.4327	17.8672	22.8935	5.02631	Yes	Yes	Yes	Yes	Yes	Yes
52134	male	caucasian	diabetic	smoker	treated	61	120	41	111	17.9659	13.7715	24.3685	10.5971	Yes	Yes	Yes	Yes	Yes	Yes
52135	male	caucasian	non_diabetic	non_smoker	treated	74	217	56	132	27.7928	30.1992	36.5858	6.38665	Yes	Yes	Yes	Yes	Yes	Yes
52137	female	caucasian	non_diabetic	non_smoker	treated	55	282	42	159	7.54056	7.42707	10.4841	3.05706	Yes	Yes	Yes	No	Yes	Yes
52138	male	caucasian	non_diabetic	non_smoker	treated	46	208	58	119	2.08206	2.33163	3.57297	1.24134	No	No	No	No	No	No
52149	female	caucasian	non_diabetic	non_smoker	untreated	60	163	94	169	3.34649	5.04053	6.77231	1.73179	No	No	Yes	No	Yes	No
52160	female	caucasian	diabetic	non_smoker	treated	73	203	48	165	46.0478	57.9328	65.1407	7.20794	Yes	Yes	Yes	Yes	Yes	Yes
52166	female	caucasian	diabetic	non_smoker	treated	60	214	29	144	16.6379	17.3738	22.9298	5.55605	Yes	Yes	Yes	Yes	Yes	Yes
52193	male	caucasian	non_diabetic	non_smoker	treated	55	147	35	115	5.21025	5.7666	8.16239	2.39579	Yes	No	Yes	No	Yes	Yes
52198	female	caucasian	diabetic	smoker	treated	45	194	32	113	12.0629	2.94722	12.9793	10.0321	Yes	Yes	No	No	Yes	Yes
52202	female	caucasian	non_diabetic	non_smoker	treated	65	208	75	132	7.09859	9.93692	12.7452	2.80827	Yes	No	Yes	Yes	Yes	Yes
52216	female	caucasian	non_diabetic	non_smoker	treated	64	227	102	148	7.18315	10.4574	13.5146	3.05717	Yes	No	Yes	Yes	Yes	Yes
52248	male	caucasian	diabetic	non_smoker	treated	60	152	41	123	15.646	17.4308	23.2702	5.83939	Yes	Yes	Yes	Yes	Yes	Yes
52266	male	caucasian	non_diabetic	smoker	untreated	54	289	38	113	15.4561	7.88648	18.0009	10.1144	Yes	Yes	Yes	Yes	Yes	Yes
52283	male	caucasian	non_diabetic	non_smoker	untreated	67	250	47	169	26.7197	27.7653	34.8259	7.06064	Yes	Yes	Yes	Yes	Yes	Yes
52308	female	caucasian	diabetic	non_smoker	treated	67	138	44	94	8.74748	12.1049	15.2216	3.11677	Yes	Yes	Yes	Yes	Yes	Yes
52310	female	caucasian	non_diabetic	non_smoker	treated	69	205	68	128	10.8951	15.4234	19.0005	3.57711	Yes	Yes	Yes	Yes	Yes	Yes
52315	female	african	diabetic	non_smoker	treated	52	154	33	111	7.93962	5.95928	9.85711	3.89783	Yes	Yes	Yes	No	Yes	Yes
52316	female	caucasian	non_diabetic	non_smoker	treated	75	177	55	127	20.5458	29.351	34.0444	4.69345	Yes	Yes	Yes	Yes	Yes	Yes
52322	male	caucasian	non_diabetic	smoker	treated	60	188	46	179	27.0908	19.116	33.8899	14.7739	Yes	Yes	Yes	Yes	Yes	Yes
52366	male	caucasian	diabetic	non_smoker	treated	49	217	33	114	9.91994	9.92287	14.5362	4.61331	Yes	Yes	Yes	Yes	Yes	Yes
52369	female	caucasian	diabetic	non_smoker	treated	69	220	43	158	32.4336	39.7574	47.1405	7.38307	Yes	Yes	Yes	Yes	Yes	Yes
52377	female	caucasian	non_diabetic	non_smoker	treated	54	273	43	96	2.47057	2.42247	3.49423	1.07175	No	No	No	No	No	No
52391	female	african	non_diabetic	non_smoker	treated	75	215	47	157	20.3734	19.7954	22.6047	2.80923	Yes	Yes	Yes	Yes	Yes	Yes
52392	female	caucasian	diabetic	non_smoker	untreated	47	254	62	121	2.00636	1.93885	3.00796	1.06911	No	No	No	No	No	No
52411	male	caucasian	non_diabetic	non_smoker	treated	56	210	58	123	6.2107	6.83443	9.58275	2.74832	Yes	No	Yes	No	Yes	Yes
52417	female	african	diabetic	non_smoker	treated	73	158	65	137	28.6927	31.1095	35.9276	4.81807	Yes	Yes	Yes	Yes	Yes	Yes
52444	male	african	diabetic	non_smoker	treated	71	163	77	128	28.9865	26.7507	33.2976	6.54688	Yes	Yes	Yes	Yes	Yes	Yes
52446	female	caucasian	diabetic	non_smoker	treated	65	304	66	143	19.549	24.0379	30.1032	6.06534	Yes	Yes	Yes	Yes	Yes	Yes
52458	male	african	non_diabetic	non_smoker	treated	64	240	75	162	21.9108	20.4623	25.7546	5.29235	Yes	Yes	Yes	Yes	Yes	Yes
52462	male	caucasian	non_diabetic	non_smoker	treated	58	154	37	124	7.83832	8.63525	11.8967	3.26145	Yes	Yes	Yes	Yes	Yes	Yes
52466	female	caucasian	diabetic	non_smoker	treated	67	125	58	128	13.8272	20.4128	25.3384	4.92563	Yes	Yes	Yes	Yes	Yes	Yes
52503	female	african	non_diabetic	non_smoker	treated	75	193	52	152	18.4581	18.6315	21.2984	2.66693	Yes	Yes	Yes	Yes	Yes	Yes
52517	male	african	non_diabetic	smoker	untreated	54	179	97	191	16.9796	9.87529	20.6704	10.7951	Yes	Yes	Yes	Yes	Yes	Yes
52525	male	african	non_diabetic	smoker	untreated	65	183	56	125	15.0214	8.40218	17.7537	9.35151	Yes	Yes	Yes	Yes	Yes	Yes
52537	female	caucasian	non_diabetic	non_smoker	treated	52	222	45	127	2.81176	2.84309	4.18481	1.34172	No	No	No	No	No	No
52543	female	caucasian	non_diabetic	non_smoker	treated	59	202	60	104	2.5048	3.1475	4.31162	1.16412	No	No	No	No	No	No
52557	male	caucasian	non_diabetic	non_smoker	treated	62	226	76	143	11.9457	13.3748	17.7886	4.41384	Yes	Yes	Yes	Yes	Yes	Yes
52560	female	african	non_diabetic	non_smoker	treated	52	189	31	137	9.71831	6.32687	10.4514	4.12455	Yes	Yes	Yes	No	Yes	Yes
52561	male	caucasian	diabetic	non_smoker	treated	65	159	57	177	35.0334	39.5101	48.9533	9.44327	Yes	Yes	Yes	Yes	Yes	Yes
52565	male	caucasian	diabetic	non_smoker	treated	51	248	37	134	16.1756	15.985	22.706	6.72105	Yes	Yes	Yes	Yes	Yes	Yes
52566	female	african	non_diabetic	non_smoker	treated	70	171	74	135	11.8	13.0995	16.0666	2.96716	Yes	Yes	Yes	Yes	Yes	Yes
52571	female	caucasian	diabetic	non_smoker	treated	71	170	60	136	26.7635	37.2998	43.8686	6.56885	Yes	Yes	Yes	Yes	Yes	Yes
52579	female	caucasian	diabetic	non_smoker	treated	69	159	63	134	20.3995	29.1297	35.1534	6.02372	Yes	Yes	Yes	Yes	Yes	Yes
52583	female	caucasian	non_diabetic	non_smoker	treated	64	201	52	127	6.80482	8.75278	11.3439	2.59111	Yes	No	Yes	Yes	Yes	Yes
52587	female	african	non_diabetic	non_smoker	treated	72	233	81	120	14.7038	17.8135	21.157	3.34345	Yes	Yes	Yes	Yes	Yes	Yes
52592	male	caucasian	non_diabetic	non_smoker	untreated	54	192	44	137	6.13437	6.63679	9.41214	2.77535	Yes	No	Yes	No	Yes	Yes
52597	female	caucasian	diabetic	non_smoker	treated	69	221	39	173	38.3078	45.6904	53.6041	7.91365	Yes	Yes	Yes	Yes	Yes	Yes
52602	female	african	non_diabetic	non_smoker	treated	64	206	43	143	12.4447	10.6983	14.3379	3.63953	Yes	Yes	Yes	Yes	Yes	Yes
52605	female	caucasian	diabetic	non_smoker	treated	60	201	65	146	9.73809	12.52	16.6856	4.16565	Yes	Yes	Yes	Yes	Yes	Yes
52608	female	caucasian	diabetic	non_smoker	treated	60	160	55	83	3.0205	3.98226	5.39499	1.41273	No	No	No	No	Yes	No
52617	male	african	non_diabetic	non_smoker	treated	70	189	48	135	20.7188	19.074	24.0645	4.99055	Yes	Yes	Yes	Yes	Yes	Yes
52625	female	caucasian	diabetic	non_smoker	treated	61	157	68	145	8.76299	12.2161	16.1482	3.93209	Yes	Yes	Yes	Yes	Yes	Yes
52643	male	caucasian	non_diabetic	non_smoker	treated	61	151	48	119	7.75901	8.8856	11.9979	3.11226	Yes	Yes	Yes	Yes	Yes	Yes
52652	female	caucasian	diabetic	non_smoker	treated	71	196	69	143	29.5544	40.8401	47.7628	6.92271	Yes	Yes	Yes	Yes	Yes	Yes
52656	female	african	non_diabetic	non_smoker	treated	53	170	35	109	3.40593	2.66784	4.38134	1.7135	No	No	No	No	No	No
52660	female	caucasian	diabetic	smoker	treated	62	235	38	145	32.3085	19.634	40.4998	20.8658	Yes	Yes	Yes	Yes	Yes	Yes
52661	male	caucasian	non_diabetic	non_smoker	treated	71	210	60	126	20.6264	22.7219	28.2718	5.5499	Yes	Yes	Yes	Yes	Yes	Yes
52671	male	caucasian	non_diabetic	smoker	untreated	61	190	51	157	18.8937	13.6861	24.1542	10.4682	Yes	Yes	Yes	Yes	Yes	Yes
52688	male	caucasian	non_diabetic	smoker	treated	67	222	35	109	21.6189	17.0827	25.2088	8.12607	Yes	Yes	Yes	Yes	Yes	Yes
52700	male	caucasian	non_diabetic	non_smoker	treated	67	184	47	127	16.5113	18.0888	23.1682	5.07938	Yes	Yes	Yes	Yes	Yes	Yes
52719	female	caucasian	non_diabetic	non_smoker	treated	73	208	60	133	18.4524	25.7978	30.4511	4.65335	Yes	Yes	Yes	Yes	Yes	Yes
52723	male	african	diabetic	non_smoker	treated	58	270	77	120	19.2504	18.2587	23.0679	4.80924	Yes	Yes	Yes	Yes	Yes	Yes
52726	female	caucasian	non_diabetic	smoker	treated	56	269	37	143	15.8656	6.84698	18.8534	12.0064	Yes	Yes	Yes	No	Yes	Yes
52741	male	caucasian	diabetic	non_smoker	treated	73	208	48	136	47.6042	50.5993	59.2842	8.68497	Yes	Yes	Yes	Yes	Yes	Yes
52745	female	caucasian	non_diabetic	non_smoker	treated	62	237	62	151	7.8697	9.89831	13.0266	3.12825	Yes	Yes	Yes	Yes	Yes	Yes
52761	male	african	non_diabetic	non_smoker	treated	53	105	43	164	13.6611	13.1578	16.7655	3.6077	Yes	Yes	Yes	Yes	Yes	Yes
52764	male	caucasian	non_diabetic	non_smoker	treated	74	262	57	151	35.7926	37.7706	45.1707	7.40015	Yes	Yes	Yes	Yes	Yes	Yes
52773	female	caucasian	diabetic	non_smoker	treated	64	224	39	122	14.2808	16.6731	21.3186	4.64549	Yes	Yes	Yes	Yes	Yes	Yes
52775	female	caucasian	non_diabetic	smoker	treated	51	210	45	119	5.85378	2.15042	7.49475	5.34434	Yes	No	No	No	Yes	No
52786	male	african	non_diabetic	non_smoker	treated	71	147	46	149	23.875	21.9709	27.5812	5.61027	Yes	Yes	Yes	Yes	Yes	Yes
52813	male	caucasian	non_diabetic	non_smoker	treated	65	232	45	124	16.4162	17.1437	22.2415	5.09782	Yes	Yes	Yes	Yes	Yes	Yes
52852	male	african	diabetic	non_smoker	treated	46	197	38	150	18.8541	18.7157	23.627	4.91126	Yes	Yes	Yes	Yes	Yes	Yes
52853	female	caucasian	non_diabetic	non_smoker	treated	70	249	59	171	22.512	29.3692	35.1913	5.82217	Yes	Yes	Yes	Yes	Yes	Yes
52869	male	african	non_diabetic	non_smoker	treated	49	223	36	150	12.6486	12.379	15.7932	3.41423	Yes	Yes	Yes	Yes	Yes	Yes
52878	female	caucasian	non_diabetic	smoker	treated	51	236	64	129	5.27432	2.07202	7.22887	5.15685	Yes	No	No	No	Yes	No
52883	male	african	diabetic	non_smoker	treated	73	215	55	156	47.5668	44.2645	53.2504	8.98587	Yes	Yes	Yes	Yes	Yes	Yes
52884	female	african	non_diabetic	smoker	untreated	44	208	48	141	4.05912	1.66367	6.38023	4.71656	No	No	No	No	Yes	No
52931	male	caucasian	non_diabetic	non_smoker	treated	70	171	44	140	23.5551	25.8737	32.1771	6.30337	Yes	Yes	Yes	Yes	Yes	Yes
52936	female	caucasian	non_diabetic	non_smoker	treated	73	186	63	139	19.5748	28.0658	33.0297	4.96389	Yes	Yes	Yes	Yes	Yes	Yes
52961	female	caucasian	non_diabetic	non_smoker	treated	73	212	47	139	20.3449	27.0179	31.8405	4.82257	Yes	Yes	Yes	Yes	Yes	Yes
52976	male	caucasian	non_diabetic	smoker	treated	67	169	30	147	31.6156	26.0632	37.3884	11.3252	Yes	Yes	Yes	Yes	Yes	Yes
53027	female	caucasian	non_diabetic	non_smoker	treated	55	134	43	110	1.64049	1.98482	2.83614	0.851318	No	No	No	No	No	No
53028	female	caucasian	non_diabetic	smoker	treated	48	167	59	113	2.32705	0.835077	3.35219	2.51711	No	No	No	No	No	No
53051	female	caucasian	non_diabetic	non_smoker	untreated	59	229	58	133	3.44692	4.18468	5.68476	1.50008	No	No	No	No	Yes	No
53055	male	african	diabetic	smoker	treated	41	224	44	147	22.9198	14.235	29.2388	15.0039	Yes	Yes	Yes	Yes	Yes	Yes
53075	female	caucasian	non_diabetic	non_smoker	treated	72	137	51	137	16.4029	23.9523	28.5344	4.58208	Yes	Yes	Yes	Yes	Yes	Yes
53085	female	caucasian	non_diabetic	non_smoker	treated	44	204	37	128	2.02424	1.62885	2.64113	1.01229	No	No	No	No	No	No
53095	female	caucasian	non_diabetic	smoker	treated	52	233	62	115	4.5516	1.86667	6.27844	4.41176	No	No	No	No	Yes	No
53100	female	caucasian	non_diabetic	non_smoker	untreated	57	288	67	121	2.59847	3.00079	4.16616	1.16537	No	No	No	No	No	No
53102	male	caucasian	non_diabetic	non_smoker	treated	75	202	41	162	42.2244	44.7085	52.5965	7.88801	Yes	Yes	Yes	Yes	Yes	Yes
53116	male	african	diabetic	non_smoker	treated	63	137	44	117	21.4707	20.0982	25.3123	5.21406	Yes	Yes	Yes	Yes	Yes	Yes
53121	male	african	diabetic	non_smoker	treated	64	148	46	121	23.7082	22.1584	27.8075	5.64904	Yes	Yes	Yes	Yes	Yes	Yes
53124	male	caucasian	diabetic	non_smoker	treated	52	201	37	146	15.5057	16.0764	22.6718	6.5954	Yes	Yes	Yes	Yes	Yes	Yes
53130	male	caucasian	non_diabetic	non_smoker	treated	43	169	54	120	1.11649	1.32249	2.08771	0.765216	No	No	No	No	No	No
53139	female	african	non_diabetic	non_smoker	treated	65	185	66	123	7.45122	7.94388	10.5442	2.60031	Yes	No	Yes	Yes	Yes	Yes
53154	male	caucasian	diabetic	smoker	treated	55	212	96	126	13.3866	8.59862	18.9335	10.3349	Yes	Yes	Yes	Yes	Yes	Yes
53171	female	african	diabetic	non_smoker	treated	65	204	71	165	33.6036	32.2865	40.8358	8.5493	Yes	Yes	Yes	Yes	Yes	Yes
53177	male	african	diabetic	non_smoker	treated	55	216	71	139	21.1958	20.309	25.5684	5.25946	Yes	Yes	Yes	Yes	Yes	Yes
53198	female	african	non_diabetic	non_smoker	treated	53	168	38	125	5.07885	3.80913	6.23184	2.4227	Yes	No	No	No	Yes	No
53206	female	caucasian	non_diabetic	smoker	treated	68	134	33	85	7.74943	6.07189	11.5049	5.43305	Yes	Yes	Yes	No	Yes	Yes
53222	female	caucasian	diabetic	non_smoker	treated	63	160	55	108	7.16344	9.70751	12.6693	2.96179	Yes	No	Yes	Yes	Yes	Yes
53227	male	caucasian	non_diabetic	non_smoker	treated	51	121	24	127	4.71366	5.16718	7.54541	2.37823	No	No	Yes	No	Yes	Yes
53239	female	caucasian	non_diabetic	non_smoker	untreated	66	240	56	137	7.63403	9.86926	12.4784	2.60917	Yes	Yes	Yes	Yes	Yes	Yes
53242	male	caucasian	diabetic	non_smoker	treated	57	149	44	147	15.025	16.9933	23.1333	6.14004	Yes	Yes	Yes	Yes	Yes	Yes
53268	female	caucasian	non_diabetic	non_smoker	treated	71	181	71	160	19.8443	28.7624	34.2661	5.50367	Yes	Yes	Yes	Yes	Yes	Yes
53269	male	caucasian	non_diabetic	non_smoker	treated	67	233	36	114	18.195	18.5474	23.7358	5.18844	Yes	Yes	Yes	Yes	Yes	Yes
53289	male	caucasian	diabetic	non_smoker	treated	71	142	30	129	40.7271	43.8047	52.4303	8.62563	Yes	Yes	Yes	Yes	Yes	Yes
53306	female	caucasian	non_diabetic	non_smoker	treated	41	174	37	137	1.51519	1.17195	1.97933	0.807378	No	No	No	No	No	No
53338	female	african	non_diabetic	smoker	treated	54	210	41	132	13.9831	5.5443	16.8961	11.3518	Yes	Yes	Yes	No	Yes	Yes
53342	male	caucasian	diabetic	non_smoker	treated	52	203	53	137	10.0838	11.0352	15.763	4.72777	Yes	Yes	Yes	Yes	Yes	Yes
53352	male	caucasian	non_diabetic	non_smoker	treated	56	204	41	97	5.32768	5.61006	7.88721	2.27715	Yes	No	Yes	No	Yes	Yes
53361	female	caucasian	non_diabetic	non_smoker	treated	61	198	74	225	12.1342	16.2466	21.3098	5.06324	Yes	Yes	Yes	Yes	Yes	Yes
53377	female	caucasian	non_diabetic	non_smoker	treated	68	220	107	110	6.56947	10.0987	12.6347	2.53594	Yes	No	Yes	Yes	Yes	Yes
53382	male	caucasian	non_diabetic	non_smoker	treated	72	204	50	125	23.0201	24.982	30.8146	5.83265	Yes	Yes	Yes	Yes	Yes	Yes
53389	male	caucasian	non_diabetic	non_smoker	treated	47	239	54	117	3.05894	3.25114	4.92733	1.67619	No	No	No	No	No	No
53444	female	caucasian	diabetic	non_smoker	treated	75	171	74	187	62.2724	79.2997	84.842	5.54232	Yes	Yes	Yes	Yes	Yes	Yes
53460	male	caucasian	non_diabetic	smoker	untreated	68	148	48	145	21.063	19.0187	27.0964	8.07768	Yes	Yes	Yes	Yes	Yes	Yes
53474	female	caucasian	non_diabetic	smoker	treated	59	256	89	135	8.23595	5.01943	12.7046	7.68514	Yes	Yes	Yes	No	Yes	Yes
53492	female	caucasian	non_diabetic	non_smoker	treated	44	233	51	140	1.7994	1.54287	2.50241	0.959537	No	No	No	No	No	No
53501	male	caucasian	non_diabetic	non_smoker	treated	44	212	54	115	1.75764	1.94269	3.03336	1.09067	No	No	No	No	No	No
53508	female	african	diabetic	non_smoker	treated	54	121	37	127	9.92083	7.4572	11.8387	4.38155	Yes	Yes	Yes	No	Yes	Yes
53529	female	african	non_diabetic	smoker	treated	57	191	42	101	6.15745	2.89151	8.61892	5.72741	Yes	No	No	No	Yes	Yes
53531	female	caucasian	non_diabetic	non_smoker	treated	73	176	55	122	15.4029	22.0185	26.1164	4.09796	Yes	Yes	Yes	Yes	Yes	Yes
53555	male	caucasian	non_diabetic	non_smoker	treated	50	232	54	114	3.7545	4.00875	5.91679	1.90804	No	No	No	No	Yes	No
53562	female	african	non_diabetic	non_smoker	treated	56	181	51	158	10.2372	7.94667	12.1693	4.22266	Yes	Yes	Yes	Yes	Yes	Yes
53571	female	african	diabetic	non_smoker	treated	49	171	45	123	7.36909	5.65839	9.9163	4.25791	Yes	No	Yes	No	Yes	Yes
53572	male	caucasian	non_diabetic	non_smoker	treated	59	181	48	115	7.21094	7.96497	10.9158	2.9508	Yes	No	Yes	Yes	Yes	Yes
53574	male	caucasian	non_diabetic	non_smoker	untreated	74	109	21	115	21.3984	23.5477	28.7508	5.20312	Yes	Yes	Yes	Yes	Yes	Yes
53577	male	caucasian	non_diabetic	non_smoker	treated	75	125	38	119	23.9279	27.2423	33.0115	5.76923	Yes	Yes	Yes	Yes	Yes	Yes
53592	male	caucasian	non_diabetic	non_smoker	treated	72	187	64	108	15.9752	18.1279	22.6115	4.48361	Yes	Yes	Yes	Yes	Yes	Yes
53595	male	caucasian	diabetic	non_smoker	treated	73	101	46	121	32.4656	38.3747	46.0345	7.65981	Yes	Yes	Yes	Yes	Yes	Yes
53597	female	african	non_diabetic	non_smoker	treated	43	228	66	123	1.23128	1.03599	2.10395	1.06796	No	No	No	No	No	No
53604	female	caucasian	non_diabetic	non_smoker	treated	63	237	68	141	7.27027	9.46121	12.3531	2.89193	Yes	No	Yes	Yes	Yes	Yes
53618	male	caucasian	non_diabetic	non_smoker	treated	41	190	65	141	1.09761	1.31545	2.1163	0.800849	No	No	No	No	No	No
53622	male	african	diabetic	non_smoker	treated	62	211	48	132	27.7284	26.0916	32.5158	6.42422	Yes	Yes	Yes	Yes	Yes	Yes
53656	female	caucasian	non_diabetic	non_smoker	treated	54	290	62	119	2.80633	2.99337	4.31206	1.31869	No	No	No	No	No	No
53676	male	caucasian	non_diabetic	non_smoker	treated	51	237	38	140	8.63805	8.66083	12.5373	3.87644	Yes	Yes	Yes	Yes	Yes	Yes
53679	female	african	non_diabetic	smoker	treated	52	167	70	159	11.1311	4.72271	15.0468	10.3241	Yes	Yes	No	No	Yes	Yes
53681	female	caucasian	non_diabetic	non_smoker	treated	63	176	35	160	10.8336	12.9021	16.7444	3.8423	Yes	Yes	Yes	Yes	Yes	Yes
53684	male	caucasian	non_diabetic	non_smoker	untreated	42	226	49	130	1.89538	2.03578	3.22588	1.1901	No	No	No	No	No	No
53686	female	caucasian	non_diabetic	non_smoker	treated	65	172	45	134	8.1886	10.6511	13.6455	2.99434	Yes	Yes	Yes	Yes	Yes	Yes
53696	female	caucasian	non_diabetic	non_smoker	treated	51	213	31	129	3.96186	3.56722	5.29838	1.73115	No	No	No	No	Yes	No
53697	female	caucasian	non_diabetic	non_smoker	treated	70	148	60	134	12.3849	18.3153	22.3032	3.98794	Yes	Yes	Yes	Yes	Yes	Yes
53714	male	african	diabetic	non_smoker	treated	61	137	24	113	22.2372	20.9326	26.3252	5.3926	Yes	Yes	Yes	Yes	Yes	Yes
53719	male	african	non_diabetic	non_smoker	treated	61	223	54	129	14.2388	13.3629	17.0211	3.65821	Yes	Yes	Yes	Yes	Yes	Yes
53743	male	caucasian	diabetic	non_smoker	treated	65	143	41	123	22.3765	25.0787	32.0382	6.95946	Yes	Yes	Yes	Yes	Yes	Yes
53759	male	caucasian	diabetic	smoker	treated	60	243	24	106	38.9296	24.8669	42.7489	17.882	Yes	Yes	Yes	Yes	Yes	Yes
53764	female	african	non_diabetic	non_smoker	untreated	49	217	66	131	1.55912	1.60202	2.82599	1.22397	No	No	No	No	No	No
53769	female	caucasian	non_diabetic	non_smoker	treated	73	208	45	122	16.0298	21.3897	25.3907	4.00106	Yes	Yes	Yes	Yes	Yes	Yes
53785	female	caucasian	non_diabetic	non_smoker	treated	56	194	58	141	3.31415	3.99234	5.62241	1.63007	No	No	No	No	Yes	No
53791	female	caucasian	diabetic	non_smoker	treated	68	188	80	146	21.1943	30.3744	36.8303	6.45593	Yes	Yes	Yes	Yes	Yes	Yes
53813	male	caucasian	diabetic	smoker	treated	62	149	60	121	20.5419	16.3338	27.7475	11.4138	Yes	Yes	Yes	Yes	Yes	Yes
53822	female	caucasian	diabetic	non_smoker	treated	66	172	77	108	9.2342	13.6003	17.2	3.59976	Yes	Yes	Yes	Yes	Yes	Yes
53834	female	african	diabetic	non_smoker	treated	70	143	54	124	18.8673	19.7707	24.0266	4.25584	Yes	Yes	Yes	Yes	Yes	Yes
53835	female	caucasian	diabetic	non_smoker	treated	71	149	39	123	23.0841	30.845	36.635	5.79006	Yes	Yes	Yes	Yes	Yes	Yes
53933	female	caucasian	diabetic	non_smoker	treated	58	262	45	130	10.3905	11.1612	15.1866	4.0254	Yes	Yes	Yes	Yes	Yes	Yes
53956	male	caucasian	non_diabetic	non_smoker	treated	59	214	79	163	10.6208	12.1036	16.4448	4.34119	Yes	Yes	Yes	Yes	Yes	Yes
53968	female	african	non_diabetic	smoker	treated	52	205	72	104	2.63015	1.4103	4.67472	3.26442	No	No	No	No	No	No
53970	female	caucasian	non_diabetic	non_smoker	treated	51	175	37	145	3.15962	3.16702	4.70874	1.54173	No	No	No	No	No	No
53978	male	caucasian	non_diabetic	non_smoker	treated	68	144	30	138	21.8721	23.6938	29.8803	6.18655	Yes	Yes	Yes	Yes	Yes	Yes
53995	female	caucasian	diabetic	non_smoker	treated	62	137	42	115	7.57697	9.87747	12.9996	3.12215	Yes	Yes	Yes	Yes	Yes	Yes
53996	male	african	non_diabetic	smoker	treated	71	151	27	115	28.9241	16.4165	33.2283	16.8118	Yes	Yes	Yes	Yes	Yes	Yes
53999	female	caucasian	non_diabetic	non_smoker	treated	63	256	51	113	5.73741	6.88012	9.02307	2.14295	Yes	No	Yes	No	Yes	Yes
54001	female	african	non_diabetic	non_smoker	treated	60	171	65	129	5.48308	5.39835	7.7877	2.38935	Yes	No	Yes	No	Yes	Yes
54033	male	african	non_diabetic	non_smoker	treated	67	209	57	149	21.8205	20.232	25.4749	5.2429	Yes	Yes	Yes	Yes	Yes	Yes
54036	female	caucasian	non_diabetic	non_smoker	untreated	46	248	76	98	0.452833	0.45962	0.724798	0.265178	No	No	No	No	No	No
54038	male	caucasian	non_diabetic	smoker	untreated	40	199	38	116	4.57693	1.47179	6.3672	4.89541	No	No	No	No	Yes	No
54048	male	caucasian	non_diabetic	non_smoker	treated	63	237	51	136	15.7964	16.6487	21.8694	5.22069	Yes	Yes	Yes	Yes	Yes	Yes
54050	female	african	non_diabetic	non_smoker	treated	51	228	56	131	4.47802	3.71391	6.31039	2.59647	No	No	No	No	Yes	No
54060	female	african	non_diabetic	smoker	treated	47	200	44	112	4.2989	1.69749	6.18686	4.48937	No	No	No	No	Yes	No
54066	male	caucasian	non_diabetic	non_smoker	treated	62	223	52	98	7.94993	8.51491	11.4329	2.91796	Yes	Yes	Yes	Yes	Yes	Yes
54077	female	caucasian	non_diabetic	non_smoker	treated	71	189	48	155	19.9869	26.7652	31.9787	5.21352	Yes	Yes	Yes	Yes	Yes	Yes
54085	male	caucasian	non_diabetic	non_smoker	treated	75	211	40	123	29.0056	30.6645	36.9564	6.29181	Yes	Yes	Yes	Yes	Yes	Yes
54092	female	african	non_diabetic	non_smoker	treated	68	156	73	137	9.82538	10.6018	13.4143	2.81242	Yes	Yes	Yes	Yes	Yes	Yes
54094	female	caucasian	non_diabetic	non_smoker	treated	47	239	43	133	2.60687	2.27371	3.54681	1.2731	No	No	No	No	No	No
54139	male	african	diabetic	non_smoker	treated	67	179	60	126	27.3592	25.4369	31.7372	6.3003	Yes	Yes	Yes	Yes	Yes	Yes
54142	female	caucasian	non_diabetic	non_smoker	treated	64	206	40	124	7.43979	8.96142	11.6103	2.64884	Yes	No	Yes	Yes	Yes	Yes
54143	female	caucasian	non_diabetic	non_smoker	treated	71	257	55	139	17.316	22.605	27.1669	4.56187	Yes	Yes	Yes	Yes	Yes	Yes
54153	female	african	diabetic	non_smoker	treated	70	173	46	133	24.6313	24.0316	29.0263	4.99465	Yes	Yes	Yes	Yes	Yes	Yes
54160	female	caucasian	diabetic	non_smoker	treated	61	183	58	121	7.57941	9.84823	13.0764	3.22821	Yes	Yes	Yes	Yes	Yes	Yes
54175	male	caucasian	non_diabetic	non_smoker	treated	51	238	33	143	10.3476	10.1378	14.6204	4.48267	Yes	Yes	Yes	Yes	Yes	Yes
54193	female	caucasian	non_diabetic	non_smoker	treated	73	176	72	122	15.1482	22.767	26.9787	4.21166	Yes	Yes	Yes	Yes	Yes	Yes
54200	male	caucasian	non_diabetic	non_smoker	treated	51	167	39	113	3.62589	3.97713	5.82466	1.84753	No	No	No	No	Yes	No
54207	male	caucasian	diabetic	non_smoker	treated	62	127	49	103	10.631	12.5886	16.769	4.18045	Yes	Yes	Yes	Yes	Yes	Yes
54213	male	african	non_diabetic	non_smoker	treated	68	192	89	153	20.416	18.8742	23.8206	4.94641	Yes	Yes	Yes	Yes	Yes	Yes
54227	female	caucasian	non_diabetic	non_smoker	treated	60	162	56	169	6.42253	8.43112	11.3262	2.89508	Yes	No	Yes	Yes	Yes	Yes
54236	female	caucasian	diabetic	non_smoker	treated	60	172	68	133	7.0172	9.50514	12.7426	3.23745	Yes	No	Yes	Yes	Yes	Yes
54245	male	african	non_diabetic	non_smoker	untreated	65	177	51	144	11.6366	10.9078	13.8044	2.89665	Yes	Yes	Yes	Yes	Yes	Yes
54256	female	caucasian	non_diabetic	non_smoker	treated	49	212	54	101	1.05711	1.07488	1.64342	0.568543	No	No	No	No	No	No
54262	female	caucasian	non_diabetic	non_smoker	untreated	58	232	38	113	3.2118	3.43932	4.72419	1.28488	No	No	No	No	No	No
54288	female	caucasian	non_diabetic	non_smoker	treated	57	237	41	141	5.89767	6.2536	8.67878	2.42518	Yes	No	Yes	No	Yes	Yes
54290	female	african	non_diabetic	smoker	treated	43	214	47	137	7.87505	2.67203	10.4494	7.7774	Yes	Yes	No	No	Yes	Yes
54292	female	caucasian	non_diabetic	non_smoker	untreated	56	238	46	172	5.38767	5.81935	8.1121	2.29275	Yes	No	Yes	No	Yes	Yes
54319	male	caucasian	non_diabetic	smoker	treated	43	247	27	117	14.8591	4.91123	17.6334	12.7222	Yes	Yes	No	No	Yes	Yes
54324	male	caucasian	diabetic	non_smoker	treated	50	220	47	128	9.31984	9.8379	14.3055	4.46763	Yes	Yes	Yes	Yes	Yes	Yes
54325	female	caucasian	diabetic	non_smoker	treated	65	145	40	130	13.8716	18.0625	22.857	4.79452	Yes	Yes	Yes	Yes	Yes	Yes
54354	male	caucasian	non_diabetic	non_smoker	treated	60	235	25	137	20.8393	20.0291	26.5891	6.56	Yes	Yes	Yes	Yes	Yes	Yes
54356	female	african	non_diabetic	non_smoker	treated	55	216	92	132	3.57642	3.75487	5.92526	2.17039	No	No	No	No	Yes	No
54367	female	caucasian	non_diabetic	non_smoker	treated	45	260	61	117	1.20731	1.08865	1.74614	0.657491	No	No	No	No	No	No
54378	female	caucasian	non_diabetic	non_smoker	treated	65	231	84	125	6.43084	9.03469	11.6048	2.57011	Yes	No	Yes	Yes	Yes	Yes
54397	female	african	diabetic	smoker	treated	52	250	58	122	17.0386	7.95444	24.3751	16.4207	Yes	Yes	Yes	Yes	Yes	Yes
54399	female	caucasian	diabetic	non_smoker	untreated	47	281	33	126	6.21685	4.79504	7.37868	2.58364	Yes	No	No	No	Yes	No
54432	female	caucasian	diabetic	non_smoker	treated	71	182	48	161	36.9732	47.7975	55.2533	7.45574	Yes	Yes	Yes	Yes	Yes	Yes
54439	male	caucasian	diabetic	non_smoker	treated	63	180	53	144	24.9168	27.5793	35.4216	7.84229	Yes	Yes	Yes	Yes	Yes	Yes
54443	female	caucasian	non_diabetic	non_smoker	treated	47	208	57	124	1.21961	1.2136	1.8989	0.685303	No	No	No	No	No	No
54450	female	caucasian	diabetic	non_smoker	treated	47	241	57	107	2.19292	2.08434	3.25318	1.16884	No	No	No	No	No	No
54463	female	caucasian	non_diabetic	non_smoker	untreated	68	208	43	142	10.1174	12.9701	16.0635	3.09336	Yes	Yes	Yes	Yes	Yes	Yes
54478	male	african	non_diabetic	non_smoker	treated	43	183	53	141	7.01979	7.07851	9.10778	2.02927	Yes	No	Yes	No	Yes	Yes
54487	male	caucasian	non_diabetic	non_smoker	treated	45	257	25	131	8.78803	7.99305	12.1571	4.16408	Yes	Yes	Yes	Yes	Yes	Yes
54491	male	caucasian	non_diabetic	non_smoker	untreated	63	193	42	149	15.2226	16.3287	21.3967	5.06802	Yes	Yes	Yes	Yes	Yes	Yes
54509	male	caucasian	diabetic	non_smoker	treated	60	155	27	115	18.9294	19.887	26.4087	6.52165	Yes	Yes	Yes	Yes	Yes	Yes
54540	male	caucasian	diabetic	non_smoker	treated	47	177	36	113	5.47262	5.85926	8.81743	2.95817	Yes	No	Yes	No	Yes	Yes
54551	male	caucasian	diabetic	non_smoker	treated	47	173	39	143	7.26133	7.92319	11.8558	3.93261	Yes	No	Yes	Yes	Yes	Yes
54566	female	caucasian	non_diabetic	smoker	treated	67	202	47	119	14.4861	10.9423	20.8149	9.87257	Yes	Yes	Yes	Yes	Yes	Yes
54583	female	caucasian	non_diabetic	non_smoker	treated	64	189	47	89	3.4208	4.38214	5.72023	1.33809	No	No	No	No	Yes	No
54610	male	caucasian	diabetic	smoker	untreated	69	145	44	203	59.5832	56.1293	69.7967	13.6673	Yes	Yes	Yes	Yes	Yes	Yes
54613	male	caucasian	non_diabetic	non_smoker	treated	54	293	97	149	6.71596	7.40993	10.5245	3.11458	Yes	No	Yes	No	Yes	Yes
54616	female	caucasian	non_diabetic	non_smoker	treated	53	160	37	101	1.61582	1.7273	2.52204	0.794744	No	No	No	No	No	No
54620	female	caucasian	non_diabetic	non_smoker	treated	75	158	68	113	16.5061	25.2561	29.4394	4.18327	Yes	Yes	Yes	Yes	Yes	Yes
54622	female	caucasian	non_diabetic	non_smoker	treated	70	199	115	97	6.41448	10.3839	12.7821	2.39822	Yes	No	Yes	Yes	Yes	Yes
54628	female	caucasian	non_diabetic	non_smoker	treated	75	223	77	113	17.0418	25.0625	29.2204	4.15788	Yes	Yes	Yes	Yes	Yes	Yes
54629	male	caucasian	non_diabetic	non_smoker	treated	70	209	84	130	17.5193	20.0612	25.2014	5.1402	Yes	Yes	Yes	Yes	Yes	Yes
54631	male	caucasian	diabetic	non_smoker	treated	64	206	42	171	42.1675	44.1212	54.3216	10.2004	Yes	Yes	Yes	Yes	Yes	Yes
54632	female	caucasian	non_diabetic	non_smoker	untreated	49	253	60	190	3.02789	3.03396	4.58493	1.55097	No	No	No	No	No	No
54642	male	caucasian	non_diabetic	non_smoker	treated	68	201	51	189	33.1717	35.7986	44.1055	8.30689	Yes	Yes	Yes	Yes	Yes	Yes
54645	male	caucasian	non_diabetic	non_smoker	treated	59	214	43	126	10.72	11.2519	15.3152	4.06324	Yes	Yes	Yes	Yes	Yes	Yes
54663	male	african	non_diabetic	non_smoker	treated	72	135	41	147	24.2564	22.2824	27.957	5.67459	Yes	Yes	Yes	Yes	Yes	Yes
54692	male	caucasian	non_diabetic	non_smoker	treated	47	180	40	116	2.73361	2.97135	4.50668	1.53533	No	No	No	No	No	No
54757	female	caucasian	diabetic	non_smoker	treated	63	181	61	135	11.2575	15.0709	19.4833	4.41247	Yes	Yes	Yes	Yes	Yes	Yes
54771	female	caucasian	diabetic	non_smoker	treated	65	295	44	91	9.73412	11.1814	14.3125	3.1311	Yes	Yes	Yes	Yes	Yes	Yes
54803	male	caucasian	diabetic	non_smoker	treated	63	135	33	143	26.3682	29.0201	37.1565	8.13643	Yes	Yes	Yes	Yes	Yes	Yes
54810	female	caucasian	diabetic	non_smoker	treated	63	202	60	127	10.7951	14.0681	18.2197	4.15163	Yes	Yes	Yes	Yes	Yes	Yes
54822	male	caucasian	diabetic	non_smoker	treated	73	143	35	132	44.7436	48.6407	57.2163	8.57564	Yes	Yes	Yes	Yes	Yes	Yes
54861	female	caucasian	diabetic	non_smoker	treated	63	198	53	105	7.87738	10.0756	13.1413	3.06569	Yes	Yes	Yes	Yes	Yes	Yes
54862	male	caucasian	non_diabetic	smoker	treated	58	219	48	131	16.6406	10.5822	20.867	10.2848	Yes	Yes	Yes	Yes	Yes	Yes
54874	male	caucasian	diabetic	smoker	treated	73	167	63	146	49.7051	50.4732	59.7634	9.29013	Yes	Yes	Yes	Yes	Yes	Yes
54891	male	african	non_diabetic	non_smoker	treated	64	176	71	139	15.7004	14.6236	18.5883	3.96469	Yes	Yes	Yes	Yes	Yes	Yes
54923	male	caucasian	non_diabetic	non_smoker	treated	60	231	36	141	16.8389	17.0042	22.7214	5.7172	Yes	Yes	Yes	Yes	Yes	Yes
54926	male	caucasian	non_diabetic	non_smoker	untreated	62	226	34	139	16.3741	16.5864	21.8514	5.26501	Yes	Yes	Yes	Yes	Yes	Yes
54927	female	caucasian	non_diabetic	non_smoker	treated	71	248	52	120	13.1691	17.2586	20.8927	3.63408	Yes	Yes	Yes	Yes	Yes	Yes
54935	male	caucasian	non_diabetic	non_smoker	treated	60	179	34	144	14.5319	15.3158	20.5388	5.22305	Yes	Yes	Yes	Yes	Yes	Yes
54943	male	caucasian	diabetic	non_smoker	treated	65	159	70	128	19.1614	22.4848	28.8725	6.38766	Yes	Yes	Yes	Yes	Yes	Yes
54990	female	caucasian	non_diabetic	non_smoker	treated	69	260	62	145	15.2224	19.9978	24.4726	4.47485	Yes	Yes	Yes	Yes	Yes	Yes
55019	male	caucasian	diabetic	non_smoker	treated	65	162	33	117	25.1223	26.8555	34.1855	7.32995	Yes	Yes	Yes	Yes	Yes	Yes
55038	female	african	non_diabetic	non_smoker	treated	53	195	58	129	4.06004	3.53237	5.7844	2.25204	No	No	No	No	Yes	No
55047	female	caucasian	diabetic	smoker	untreated	64	290	46	119	20.0944	12.7723	26.0243	13.252	Yes	Yes	Yes	Yes	Yes	Yes
55057	female	african	diabetic	non_smoker	treated	71	196	67	148	34.8512	36.3048	42.564	6.25918	Yes	Yes	Yes	Yes	Yes	Yes
55099	female	caucasian	non_diabetic	non_smoker	untreated	50	240	45	108	1.46412	1.39703	2.09633	0.699303	No	No	No	No	No	No
55106	female	caucasian	non_diabetic	non_smoker	treated	65	169	48	127	7.11839	9.44597	12.1251	2.6791	Yes	No	Yes	Yes	Yes	Yes
55134	female	caucasian	non_diabetic	non_smoker	treated	61	207	53	118	4.38698	5.4446	7.28829	1.84369	No	No	Yes	No	Yes	No
55168	female	caucasian	non_diabetic	non_smoker	treated	68	267	59	151	15.2541	19.5475	24.1159	4.56843	Yes	Yes	Yes	Yes	Yes	Yes
55174	female	african	diabetic	non_smoker	treated	70	203	50	135	28.8965	28.6715	34.3921	5.72066	Yes	Yes	Yes	Yes	Yes	Yes
55176	female	caucasian	non_diabetic	smoker	treated	58	177	35	116	8.34719	4.22766	11.1446	6.91698	Yes	Yes	No	No	Yes	Yes
55180	male	african	diabetic	non_smoker	treated	62	174	42	159	36.6149	34.5901	42.43	7.83991	Yes	Yes	Yes	Yes	Yes	Yes
55194	female	caucasian	non_diabetic	non_smoker	treated	75	142	52	101	13.2098	19.8432	23.2754	3.43217	Yes	Yes	Yes	Yes	Yes	Yes
55202	female	caucasian	diabetic	non_smoker	treated	69	189	47	140	24.7778	32.1556	38.6171	6.46142	Yes	Yes	Yes	Yes	Yes	Yes
55208	male	caucasian	diabetic	non_smoker	untreated	48	269	36	193	23.0075	22.2537	31.6289	9.37515	Yes	Yes	Yes	Yes	Yes	Yes
55212	male	caucasian	diabetic	non_smoker	treated	72	170	40	130	42.1895	45.4342	53.9911	8.55692	Yes	Yes	Yes	Yes	Yes	Yes
55256	male	caucasian	non_diabetic	non_smoker	treated	57	166	45	139	8.06717	8.99293	12.4636	3.47063	Yes	Yes	Yes	Yes	Yes	Yes
55260	male	african	non_diabetic	smoker	treated	48	150	41	160	19.3184	11.4607	23.9788	12.5181	Yes	Yes	Yes	Yes	Yes	Yes
55279	female	african	non_diabetic	non_smoker	untreated	58	287	102	150	6.1752	7.4565	11.0125	3.55602	Yes	No	Yes	No	Yes	Yes
55292	male	caucasian	diabetic	non_smoker	treated	71	249	46	176	63.1138	64.8319	74.0028	9.17095	Yes	Yes	Yes	Yes	Yes	Yes
55294	male	caucasian	non_diabetic	non_smoker	treated	68	226	63	118	15.3129	16.7684	21.4105	4.64208	Yes	Yes	Yes	Yes	Yes	Yes
55298	female	caucasian	non_diabetic	smoker	treated	63	190	29	136	17.1681	10.2695	22.0255	11.756	Yes	Yes	Yes	Yes	Yes	Yes
55303	female	caucasian	diabetic	non_smoker	treated	71	156	46	123	22.8161	31.16	36.9919	5.83192	Yes	Yes	Yes	Yes	Yes	Yes
55311	female	caucasian	diabetic	non_smoker	treated	55	151	55	228	11.7595	14.5331	20.1783	5.64521	Yes	Yes	Yes	Yes	Yes	Yes
55313	female	caucasian	non_diabetic	non_smoker	treated	73	183	47	193	34.9342	45.8502	52.6006	6.75045	Yes	Yes	Yes	Yes	Yes	Yes
55319	female	caucasian	non_diabetic	non_smoker	treated	73	261	53	124	16.9715	22.3511	26.4998	4.1487	Yes	Yes	Yes	Yes	Yes	Yes
55324	male	caucasian	diabetic	non_smoker	treated	46	154	44	114	3.1518	3.64056	5.55866	1.91809	No	No	No	No	Yes	No
55326	female	caucasian	non_diabetic	non_smoker	treated	51	247	56	154	3.3926	3.4738	5.16085	1.68704	No	No	No	No	Yes	No
55332	female	caucasian	diabetic	non_smoker	treated	74	134	35	117	27.8479	37.5912	43.4036	5.81237	Yes	Yes	Yes	Yes	Yes	Yes
55342	female	caucasian	non_diabetic	non_smoker	treated	61	221	94	137	4.33218	6.07719	8.12572	2.04853	No	No	Yes	No	Yes	Yes
55353	male	african	non_diabetic	non_smoker	untreated	45	280	64	116	3.55052	3.58014	4.58091	1.00077	No	No	No	No	No	No
55367	male	caucasian	non_diabetic	non_smoker	treated	72	171	56	127	21.0653	23.8039	29.4191	5.61524	Yes	Yes	Yes	Yes	Yes	Yes
55398	female	caucasian	non_diabetic	non_smoker	treated	47	194	49	95	0.798203	0.773793	1.21227	0.438479	No	No	No	No	No	No
55423	male	caucasian	non_diabetic	non_smoker	treated	67	205	45	123	17.076	18.2638	23.385	5.12113	Yes	Yes	Yes	Yes	Yes	Yes
55427	female	caucasian	non_diabetic	non_smoker	treated	74	238	64	143	23.6174	32.4305	37.7056	5.27515	Yes	Yes	Yes	Yes	Yes	Yes
55473	male	caucasian	non_diabetic	non_smoker	treated	54	169	26	136	9.76009	9.99995	14.1172	4.11727	Yes	Yes	Yes	Yes	Yes	Yes
55483	female	african	non_diabetic	non_smoker	treated	56	218	57	137	6.91073	6.00858	9.25422	3.24564	Yes	No	Yes	No	Yes	Yes
55484	female	caucasian	non_diabetic	non_smoker	treated	59	204	66	154	5.13052	6.56196	8.92936	2.3674	Yes	No	Yes	No	Yes	Yes
55495	male	caucasian	non_diabetic	non_smoker	treated	47	199	49	119	2.64547	2.90204	4.40237	1.50034	No	No	No	No	No	No
55511	female	caucasian	diabetic	non_smoker	treated	73	154	51	143	35.4723	48.2663	55.162	6.8957	Yes	Yes	Yes	Yes	Yes	Yes
55520	female	caucasian	diabetic	non_smoker	treated	61	290	59	123	10.7069	12.5072	16.5239	4.01665	Yes	Yes	Yes	Yes	Yes	Yes
55526	male	caucasian	non_diabetic	non_smoker	treated	69	227	41	136	25.0032	26.0155	32.5049	6.48948	Yes	Yes	Yes	Yes	Yes	Yes
55555	male	african	diabetic	non_smoker	treated	58	123	41	115	17.188	16.2916	20.651	4.35948	Yes	Yes	Yes	Yes	Yes	Yes
55562	female	caucasian	non_diabetic	non_smoker	treated	55	265	86	125	2.24554	2.72897	3.89306	1.1641	No	No	No	No	No	No
55563	male	african	non_diabetic	non_smoker	treated	61	200	40	107	10.7658	10.0909	12.9217	2.83087	Yes	Yes	Yes	Yes	Yes	Yes
55580	female	caucasian	non_diabetic	non_smoker	treated	60	208	71	136	4.33654	5.69913	7.69606	1.99694	No	No	Yes	No	Yes	Yes
55600	male	caucasian	non_diabetic	non_smoker	treated	71	221	88	133	19.7352	22.4703	27.9706	5.50031	Yes	Yes	Yes	Yes	Yes	Yes
55607	female	caucasian	non_diabetic	non_smoker	treated	70	279	51	143	17.2687	21.6781	26.2727	4.59462	Yes	Yes	Yes	Yes	Yes	Yes
55622	female	caucasian	non_diabetic	smoker	treated	67	245	36	126	18.8981	13.05	24.5437	11.4937	Yes	Yes	Yes	Yes	Yes	Yes
55662	male	caucasian	diabetic	non_smoker	treated	65	207	58	119	22.4053	24.5197	31.359	6.8393	Yes	Yes	Yes	Yes	Yes	Yes
55664	male	caucasian	non_diabetic	non_smoker	treated	62	187	62	148	12.3955	14.0189	18.6214	4.60255	Yes	Yes	Yes	Yes	Yes	Yes
55685	male	caucasian	non_diabetic	non_smoker	treated	60	154	48	115	6.78622	7.75	10.5562	2.80615	Yes	No	Yes	Yes	Yes	Yes
55687	female	caucasian	diabetic	non_smoker	treated	60	185	65	145	9.02924	11.8498	15.8133	3.96353	Yes	Yes	Yes	Yes	Yes	Yes
55725	female	african	non_diabetic	non_smoker	treated	75	190	84	119	15.4594	19.4056	22.1675	2.7619	Yes	Yes	Yes	Yes	Yes	Yes
55737	female	caucasian	non_diabetic	non_smoker	treated	72	157	59	138	16.8402	24.6088	29.2906	4.6818	Yes	Yes	Yes	Yes	Yes	Yes
55750	female	caucasian	non_diabetic	non_smoker	treated	54	196	44	118	2.52648	2.72829	3.93258	1.2043	No	No	No	No	No	No
55755	female	african	non_diabetic	non_smoker	untreated	44	209	62	142	1.28948	1.17381	2.29822	1.12441	No	No	No	No	No	No
55768	male	caucasian	diabetic	non_smoker	treated	48	181	35	127	7.89656	8.34947	12.3794	4.02995	Yes	Yes	Yes	Yes	Yes	Yes
55779	female	caucasian	non_diabetic	non_smoker	treated	59	193	61	121	3.22077	4.1063	5.61462	1.50833	No	No	No	No	Yes	No
55796	female	african	non_diabetic	non_smoker	treated	72	184	65	161	18.5421	18.8251	22.3314	3.50622	Yes	Yes	Yes	Yes	Yes	Yes
55802	female	african	non_diabetic	non_smoker	treated	55	221	58	115	3.54919	3.36955	5.32346	1.9539	No	No	No	No	Yes	No
55830	female	african	non_diabetic	non_smoker	treated	67	200	81	149	13.5516	14.3858	18.3463	3.96051	Yes	Yes	Yes	Yes	Yes	Yes
55849	male	caucasian	diabetic	non_smoker	treated	57	201	39	125	16.9818	17.7619	24.1368	6.37494	Yes	Yes	Yes	Yes	Yes	Yes
55855	female	caucasian	diabetic	non_smoker	treated	58	154	45	133	6.8883	8.44951	11.562	3.11251	Yes	No	Yes	Yes	Yes	Yes
55891	male	african	non_diabetic	non_smoker	treated	61	269	59	158	20.809	19.5773	24.6783	5.10099	Yes	Yes	Yes	Yes	Yes	Yes
55912	female	caucasian	non_diabetic	non_smoker	treated	54	191	61	130	2.14529	2.55307	3.68151	1.12843	No	No	No	No	No	No
55920	male	african	diabetic	non_smoker	treated	60	210	57	143	28.1585	26.6402	33.1667	6.52647	Yes	Yes	Yes	Yes	Yes	Yes
55926	female	african	diabetic	non_smoker	treated	66	159	46	118	15.4175	15.116	19.5222	4.40621	Yes	Yes	Yes	Yes	Yes	Yes
55941	female	african	diabetic	non_smoker	treated	70	259	96	155	44.9708	49.3771	57.2247	7.8476	Yes	Yes	Yes	Yes	Yes	Yes
55947	male	caucasian	non_diabetic	smoker	treated	75	178	60	165	40.3947	42.1186	48.7929	6.67436	Yes	Yes	Yes	Yes	Yes	Yes
55965	female	african	diabetic	non_smoker	treated	63	223	41	124	20.7216	18.5971	24.8735	6.27644	Yes	Yes	Yes	Yes	Yes	Yes
55985	female	caucasian	non_diabetic	non_smoker	treated	44	267	36	171	5.97537	4.38051	7.04055	2.66004	Yes	No	No	No	Yes	No
56013	female	african	diabetic	non_smoker	treated	58	183	30	103	10.2296	8.41661	12.4499	4.03325	Yes	Yes	Yes	Yes	Yes	Yes
56028	male	caucasian	diabetic	smoker	treated	52	187	30	157	36.4278	19.7617	43.8256	24.0639	Yes	Yes	Yes	Yes	Yes	Yes
56042	female	caucasian	non_diabetic	smoker	treated	71	181	89	175	33.7846	33.7617	51.9445	18.1828	Yes	Yes	Yes	Yes	Yes	Yes
56054	male	african	non_diabetic	non_smoker	treated	48	171	50	111	5.84494	5.74208	7.4037	1.66162	Yes	No	Yes	No	Yes	No
56079	female	caucasian	diabetic	non_smoker	treated	71	193	41	121	23.655	30.4357	36.1708	5.7351	Yes	Yes	Yes	Yes	Yes	Yes
56082	male	caucasian	non_diabetic	smoker	treated	69	178	37	129	26.1846	22.8353	31.4761	8.64082	Yes	Yes	Yes	Yes	Yes	Yes
56083	male	african	diabetic	non_smoker	untreated	52	217	40	119	10.4432	10.1989	12.9214	2.72243	Yes	Yes	Yes	Yes	Yes	Yes
56088	female	caucasian	diabetic	non_smoker	treated	40	179	47	137	1.86384	1.50664	2.57649	1.06985	No	No	No	No	No	No
56090	female	caucasian	diabetic	non_smoker	treated	61	171	36	143	13.2422	15.5305	20.399	4.86853	Yes	Yes	Yes	Yes	Yes	Yes
56099	male	caucasian	diabetic	non_smoker	treated	59	179	73	127	11.6047	13.5545	18.3593	4.80479	Yes	Yes	Yes	Yes	Yes	Yes
56107	male	african	non_diabetic	non_smoker	treated	61	201	65	125	12.3999	11.6293	14.8549	3.22557	Yes	Yes	Yes	Yes	Yes	Yes
56116	female	caucasian	non_diabetic	non_smoker	treated	40	214	45	135	1.47088	1.09588	1.87684	0.780961	No	No	No	No	No	No
56128	female	caucasian	diabetic	smoker	treated	61	240	38	136	28.1395	16.1859	35.2165	19.0306	Yes	Yes	Yes	Yes	Yes	Yes
56140	male	caucasian	non_diabetic	non_smoker	treated	52	162	37	138	5.75066	6.28821	9.08781	2.7996	Yes	No	Yes	No	Yes	Yes
56150	female	african	non_diabetic	smoker	treated	52	235	62	127	7.60721	3.46243	11.1993	7.73691	Yes	Yes	No	No	Yes	Yes
56176	male	african	non_diabetic	non_smoker	untreated	61	249	94	159	10.9748	10.3979	13.1695	2.77154	Yes	Yes	Yes	Yes	Yes	Yes
56187	male	african	non_diabetic	non_smoker	treated	56	176	49	131	11.5613	11.0111	14.0792	3.06816	Yes	Yes	Yes	Yes	Yes	Yes
56188	male	caucasian	non_diabetic	non_smoker	untreated	55	272	90	123	4.43838	4.94431	6.9879	2.04359	No	No	No	No	Yes	No
56190	female	african	non_diabetic	smoker	treated	47	188	46	114	4.08083	1.62407	5.92522	4.30115	No	No	No	No	Yes	No
56191	female	caucasian	non_diabetic	non_smoker	treated	52	174	58	137	1.82688	2.12832	3.13821	1.00989	No	No	No	No	No	No
56196	male	caucasian	non_diabetic	non_smoker	treated	71	165	43	129	21.9848	24.272	30.1212	5.84918	Yes	Yes	Yes	Yes	Yes	Yes
56198	female	caucasian	non_diabetic	non_smoker	treated	47	215	69	140	1.24234	1.2997	2.03313	0.733424	No	No	No	No	No	No
56220	female	caucasian	non_diabetic	non_smoker	treated	45	193	46	120	1.20452	1.0906	1.74925	0.658657	No	No	No	No	No	No
56248	female	african	diabetic	non_smoker	treated	65	208	59	153	30.413	28.5763	36.431	7.85462	Yes	Yes	Yes	Yes	Yes	Yes
56258	male	caucasian	non_diabetic	non_smoker	treated	69	163	47	127	17.8422	19.9602	25.2096	5.24936	Yes	Yes	Yes	Yes	Yes	Yes
56262	male	caucasian	diabetic	smoker	treated	49	172	36	134	18.9776	9.23342	24.9115	15.6781	Yes	Yes	Yes	Yes	Yes	Yes
56264	male	african	non_diabetic	smoker	untreated	56	150	40	182	20.7147	12.0789	24.9255	12.8466	Yes	Yes	Yes	Yes	Yes	Yes
56276	female	caucasian	diabetic	non_smoker	untreated	65	186	47	143	13.2375	17.0495	21.4879	4.43843	Yes	Yes	Yes	Yes	Yes	Yes
56289	female	caucasian	diabetic	non_smoker	treated	49	143	58	171	3.05112	3.56311	5.41126	1.84815	No	No	No	No	Yes	No
56299	female	african	diabetic	non_smoker	treated	60	197	51	133	17.7429	15.9259	22.3871	6.46119	Yes	Yes	Yes	Yes	Yes	Yes
56319	male	caucasian	non_diabetic	non_smoker	treated	72	185	52	131	23.4797	25.9629	31.9719	6.00898	Yes	Yes	Yes	Yes	Yes	Yes
56326	female	african	non_diabetic	non_smoker	treated	60	264	52	117	7.00502	6.70297	9.63964	2.93668	Yes	No	Yes	No	Yes	Yes
56331	male	african	non_diabetic	non_smoker	treated	59	199	98	120	9.43492	8.89284	11.4094	2.5166	Yes	Yes	Yes	Yes	Yes	Yes
56339	male	african	diabetic	smoker	treated	55	178	107	151	33.1014	19.8487	39.2456	19.3968	Yes	Yes	Yes	Yes	Yes	Yes
56352	female	caucasian	diabetic	non_smoker	treated	71	198	62	161	36.4748	48.4711	55.9664	7.49532	Yes	Yes	Yes	Yes	Yes	Yes
56355	male	african	non_diabetic	non_smoker	treated	67	248	61	129	17.5199	16.2114	20.5522	4.34079	Yes	Yes	Yes	Yes	Yes	Yes
56357	female	african	non_diabetic	non_smoker	treated	70	198	84	134	13.3845	15.4344	18.8704	3.43603	Yes	Yes	Yes	Yes	Yes	Yes
56377	female	caucasian	non_diabetic	non_smoker	treated	67	208	68	139	10.235	14.2056	17.8061	3.60054	Yes	Yes	Yes	Yes	Yes	Yes
56420	female	african	non_diabetic	non_smoker	untreated	61	226	33	119	6.72153	6.27932	8.87254	2.59323	Yes	No	Yes	No	Yes	Yes
56432	female	caucasian	non_diabetic	non_smoker	treated	64	219	37	130	8.74813	10.2002	13.1878	2.98766	Yes	Yes	Yes	Yes	Yes	Yes
56439	female	african	non_diabetic	non_smoker	treated	52	172	55	118	2.54609	2.25326	3.77608	1.52282	No	No	No	No	No	No
56441	female	caucasian	non_diabetic	non_smoker	treated	66	165	21	115	8.76428	9.84365	12.5228	2.67911	Yes	Yes	Yes	Yes	Yes	Yes
56450	female	caucasian	non_diabetic	smoker	treated	56	245	52	131	9.23774	4.37284	12.3398	7.96693	Yes	Yes	No	No	Yes	Yes
56455	male	caucasian	non_diabetic	non_smoker	treated	74	250	82	118	21.6219	23.9872	29.3527	5.36559	Yes	Yes	Yes	Yes	Yes	Yes
56466	male	caucasian	non_diabetic	non_smoker	treated	74	211	52	129	27.2263	29.5034	35.7839	6.28053	Yes	Yes	Yes	Yes	Yes	Yes
56474	female	caucasian	non_diabetic	non_smoker	treated	72	143	40	109	11.0514	15.507	18.6773	3.1703	Yes	Yes	Yes	Yes	Yes	Yes
56475	male	caucasian	diabetic	non_smoker	treated	66	187	28	130	36.7531	37.62	46.5949	8.97486	Yes	Yes	Yes	Yes	Yes	Yes
56487	female	caucasian	diabetic	smoker	treated	51	121	39	135	8.38067	3.48862	11.949	8.46038	Yes	Yes	No	No	Yes	Yes
56529	female	caucasian	non_diabetic	non_smoker	treated	70	259	68	118	11.1898	15.2481	18.6472	3.39911	Yes	Yes	Yes	Yes	Yes	Yes
56565	male	caucasian	diabetic	non_smoker	treated	62	111	36	111	13.2071	15.3901	20.3868	4.9967	Yes	Yes	Yes	Yes	Yes	Yes
56570	female	caucasian	non_diabetic	non_smoker	treated	52	173	52	118	1.52136	1.72104	2.5402	0.819157	No	No	No	No	No	No
56573	male	caucasian	non_diabetic	non_smoker	treated	74	244	79	139	28.0007	30.913	37.4063	6.4933	Yes	Yes	Yes	Yes	Yes	Yes
56583	male	african	non_diabetic	smoker	treated	63	144	34	143	29.8394	17.3036	34.8138	17.5102	Yes	Yes	Yes	Yes	Yes	Yes
56594	female	caucasian	non_diabetic	non_smoker	treated	62	184	37	141	7.77765	9.19786	12.12	2.92216	Yes	Yes	Yes	Yes	Yes	Yes
56596	female	african	non_diabetic	non_smoker	treated	45	242	46	119	2.72213	2.02538	3.91521	1.88982	No	No	No	No	No	No
56599	male	caucasian	diabetic	non_smoker	treated	70	150	42	137	37.8396	41.7145	50.3439	8.6294	Yes	Yes	Yes	Yes	Yes	Yes
56602	female	african	non_diabetic	smoker	treated	51	182	80	128	4.11613	2.02749	6.79839	4.77091	No	No	No	No	Yes	No
56610	female	caucasian	non_diabetic	non_smoker	treated	54	141	54	146	2.18567	2.73175	3.93755	1.2058	No	No	No	No	No	No
56613	male	caucasian	non_diabetic	smoker	treated	41	192	43	99	3.40271	1.17307	4.87812	3.70505	No	No	No	No	No	No
56618	male	african	non_diabetic	smoker	treated	42	278	36	146	14.9914	9.08049	19.2981	10.2176	Yes	Yes	Yes	Yes	Yes	Yes
56642	female	african	diabetic	non_smoker	treated	59	182	42	103	8.55007	8.00781	11.6662	3.65838	Yes	Yes	Yes	Yes	Yes	Yes
56652	male	caucasian	diabetic	non_smoker	treated	62	174	50	145	23.5495	26.0683	33.7702	7.7019	Yes	Yes	Yes	Yes	Yes	Yes
56660	female	caucasian	non_diabetic	non_smoker	treated	45	243	48	111	1.41668	1.20681	1.93497	0.728157	No	No	No	No	No	No
56665	male	caucasian	diabetic	smoker	treated	46	217	35	116	18.2854	7.48411	23.0133	15.5292	Yes	Yes	Yes	No	Yes	Yes
56675	female	caucasian	non_diabetic	non_smoker	treated	50	225	84	130	1.18981	1.38473	2.09142	0.706687	No	No	No	No	No	No
56694	female	caucasian	non_diabetic	non_smoker	treated	43	240	47	121	1.5426	1.23668	2.03365	0.796971	No	No	No	No	No	No
56703	female	african	diabetic	non_smoker	treated	40	248	51	120	3.59112	2.61058	5.63526	3.02469	No	No	No	No	Yes	No
56710	female	caucasian	non_diabetic	non_smoker	treated	71	230	70	149	18.5048	25.7181	30.7735	5.05546	Yes	Yes	Yes	Yes	Yes	Yes
56712	male	caucasian	diabetic	non_smoker	treated	55	183	124	128	5.05355	6.43113	9.08941	2.65827	Yes	No	Yes	No	Yes	Yes
56716	male	caucasian	non_diabetic	non_smoker	treated	44	222	48	124	2.53378	2.70269	4.21079	1.5081	No	No	No	No	No	No
56717	male	african	non_diabetic	non_smoker	treated	75	166	85	157	25.6673	23.4653	29.3801	5.91475	Yes	Yes	Yes	Yes	Yes	Yes
56756	female	caucasian	non_diabetic	non_smoker	treated	64	209	43	119	6.69517	8.17825	10.6094	2.43113	Yes	No	Yes	Yes	Yes	Yes
56761	female	african	diabetic	non_smoker	treated	73	165	41	95	15.3364	17.0599	20.0241	2.96419	Yes	Yes	Yes	Yes	Yes	Yes
56776	female	african	non_diabetic	smoker	treated	48	228	132	123	1.39361	0.846346	3.05688	2.21054	No	No	No	No	No	No
56791	male	african	non_diabetic	non_smoker	treated	56	187	53	131	11.4986	10.9512	14.004	3.05283	Yes	Yes	Yes	Yes	Yes	Yes
56792	male	african	non_diabetic	non_smoker	treated	52	204	60	113	7.2941	7.04362	9.06338	2.01976	Yes	No	Yes	No	Yes	Yes
56794	female	caucasian	diabetic	non_smoker	treated	71	192	66	101	15.9581	22.83	27.4287	4.59871	Yes	Yes	Yes	Yes	Yes	Yes
56800	male	caucasian	non_diabetic	non_smoker	treated	65	215	39	115	14.9158	15.5298	20.2089	4.67907	Yes	Yes	Yes	Yes	Yes	Yes
56816	male	african	non_diabetic	non_smoker	treated	56	149	43	173	18.7142	17.8596	22.579	4.7194	Yes	Yes	Yes	Yes	Yes	Yes
56824	male	african	diabetic	non_smoker	treated	66	133	42	132	29.0672	27.1081	33.7207	6.61252	Yes	Yes	Yes	Yes	Yes	Yes
56827	male	caucasian	diabetic	non_smoker	treated	53	208	50	129	10.8614	11.7046	16.5726	4.86806	Yes	Yes	Yes	Yes	Yes	Yes
56835	female	african	non_diabetic	smoker	treated	60	175	57	127	11.2007	5.47797	15.1479	9.66994	Yes	Yes	Yes	No	Yes	Yes
56844	female	caucasian	non_diabetic	smoker	treated	70	186	65	124	17.8781	16.2256	27.7243	11.4987	Yes	Yes	Yes	Yes	Yes	Yes
56847	female	caucasian	non_diabetic	non_smoker	treated	58	218	49	132	4.52625	5.21537	7.18386	1.96849	No	No	Yes	No	Yes	No
56860	male	african	diabetic	non_smoker	treated	63	207	44	111	21.9262	20.5285	25.835	5.30653	Yes	Yes	Yes	Yes	Yes	Yes
56878	female	caucasian	non_diabetic	non_smoker	treated	73	219	82	107	12.1853	18.1862	21.6742	3.48797	Yes	Yes	Yes	Yes	Yes	Yes
56881	female	caucasian	diabetic	non_smoker	treated	42	150	54	121	0.912914	0.877078	1.46309	0.586012	No	No	No	No	No	No
56906	female	caucasian	non_diabetic	non_smoker	treated	53	240	76	144	2.44631	2.85842	4.16248	1.30405	No	No	No	No	No	No
56908	female	caucasian	non_diabetic	non_smoker	treated	59	246	57	109	3.36189	3.96702	5.42565	1.45863	No	No	No	No	Yes	No
56909	female	caucasian	non_diabetic	non_smoker	treated	48	215	41	144	2.95247	2.68728	4.13816	1.45089	No	No	No	No	No	No
56921	female	caucasian	non_diabetic	non_smoker	treated	63	167	37	119	5.75013	7.05955	9.25555	2.196	Yes	No	Yes	No	Yes	Yes
56925	female	caucasian	non_diabetic	smoker	treated	66	143	52	181	23.9695	19.4752	36.2652	16.7899	Yes	Yes	Yes	Yes	Yes	Yes
56926	female	caucasian	non_diabetic	non_smoker	untreated	69	274	89	147	10.9687	15.5621	19.0555	3.49341	Yes	Yes	Yes	Yes	Yes	Yes
56938	male	caucasian	non_diabetic	non_smoker	treated	45	180	21	121	5.25287	5.09354	7.81224	2.7187	Yes	No	Yes	No	Yes	Yes
56943	female	african	non_diabetic	smoker	treated	60	201	61	115	9.23481	4.83431	13.4522	8.61789	Yes	Yes	No	No	Yes	Yes
56954	female	african	diabetic	smoker	treated	75	167	81	152	63.8459	44.3139	74.2622	29.9483	Yes	Yes	Yes	Yes	Yes	Yes
56963	male	caucasian	non_diabetic	non_smoker	treated	74	203	40	123	27.1831	28.8806	35.0643	6.18375	Yes	Yes	Yes	Yes	Yes	Yes
56969	male	caucasian	non_diabetic	non_smoker	untreated	68	190	26	141	24.2984	24.8173	31.143	6.32571	Yes	Yes	Yes	Yes	Yes	Yes
56978	male	caucasian	non_diabetic	non_smoker	treated	55	187	54	147	7.19922	8.04294	11.326	3.28307	Yes	No	Yes	Yes	Yes	Yes
57009	male	african	diabetic	non_smoker	treated	49	213	40	131	17.2925	16.9338	21.4421	4.50823	Yes	Yes	Yes	Yes	Yes	Yes
57014	male	caucasian	non_diabetic	smoker	treated	64	215	37	143	28.3998	21.2307	33.4446	12.2139	Yes	Yes	Yes	Yes	Yes	Yes
57023	male	caucasian	diabetic	smoker	treated	55	285	57	189	49.0797	30.4998	57.2332	26.7335	Yes	Yes	Yes	Yes	Yes	Yes
57100	male	african	diabetic	smoker	treated	69	188	43	145	58.343	37.0047	64.6831	27.6784	Yes	Yes	Yes	Yes	Yes	Yes
57119	male	caucasian	non_diabetic	non_smoker	treated	60	159	66	101	4.42084	5.24995	7.18659	1.93664	No	No	Yes	No	Yes	No
57120	female	caucasian	diabetic	non_smoker	treated	65	229	82	139	14.8215	20.3645	25.6683	5.30374	Yes	Yes	Yes	Yes	Yes	Yes
57165	male	african	non_diabetic	non_smoker	treated	48	145	47	125	7.07011	6.94651	8.93978	1.99328	Yes	No	Yes	No	Yes	Yes
57170	female	caucasian	non_diabetic	non_smoker	treated	56	200	87	143	2.4495	3.26245	4.60171	1.33926	No	No	No	No	No	No
57177	female	caucasian	diabetic	non_smoker	treated	53	271	72	152	6.33218	7.03073	10.1362	3.10548	Yes	No	Yes	No	Yes	Yes
57179	female	caucasian	diabetic	non_smoker	untreated	53	262	59	171	6.93052	7.39849	10.5913	3.1928	Yes	No	Yes	No	Yes	Yes
57181	male	caucasian	diabetic	smoker	treated	62	166	56	115	21.452	16.5906	28.1513	11.5606	Yes	Yes	Yes	Yes	Yes	Yes
57198	male	african	non_diabetic	non_smoker	treated	51	177	45	107	6.57865	6.37801	8.21548	1.83747	Yes	No	Yes	No	Yes	Yes
57270	female	african	diabetic	non_smoker	treated	73	227	76	123	33.8823	39.3468	44.9692	5.62247	Yes	Yes	Yes	Yes	Yes	Yes
57284	female	caucasian	non_diabetic	non_smoker	treated	53	284	43	141	5.19899	4.94632	7.16711	2.22079	Yes	No	No	No	Yes	No
57305	male	caucasian	non_diabetic	non_smoker	treated	67	130	37	119	13.5919	15.4204	19.8451	4.42469	Yes	Yes	Yes	Yes	Yes	Yes
57309	female	caucasian	non_diabetic	non_smoker	treated	66	174	60	133	8.08642	11.2917	14.3326	3.04086	Yes	Yes	Yes	Yes	Yes	Yes
57328	female	caucasian	non_diabetic	non_smoker	treated	67	200	71	107	5.97931	8.52722	10.7803	2.25312	Yes	No	Yes	Yes	Yes	Yes
57330	female	caucasian	diabetic	non_smoker	treated	69	169	40	135	23.2416	29.9812	36.132	6.15083	Yes	Yes	Yes	Yes	Yes	Yes
57334	female	african	diabetic	non_smoker	treated	57	142	41	155	21.3928	15.9991	23.536	7.53697	Yes	Yes	Yes	Yes	Yes	Yes
57335	female	caucasian	non_diabetic	non_smoker	treated	58	231	75	180	6.30706	7.95761	10.9	2.94236	Yes	No	Yes	Yes	Yes	Yes
57348	female	african	diabetic	non_smoker	treated	62	130	49	111	8.70991	8.57016	11.8907	3.32055	Yes	Yes	Yes	Yes	Yes	Yes
57366	female	caucasian	non_diabetic	non_smoker	treated	65	246	61	115	6.45685	8.33	10.7117	2.38172	Yes	No	Yes	Yes	Yes	Yes
57382	male	caucasian	non_diabetic	non_smoker	treated	61	156	56	145	10.076	11.677	15.6795	4.00253	Yes	Yes	Yes	Yes	Yes	Yes
57384	female	caucasian	non_diabetic	non_smoker	treated	64	185	39	117	6.32358	7.76832	10.0844	2.31611	Yes	No	Yes	Yes	Yes	Yes
57405	male	caucasian	non_diabetic	smoker	treated	48	182	24	142	17.8286	7.691	21.8711	14.1801	Yes	Yes	Yes	Yes	Yes	Yes
57408	female	caucasian	non_diabetic	non_smoker	treated	57	268	50	109	3.37622	3.65521	5.10036	1.44516	No	No	No	No	Yes	No
57417	male	caucasian	non_diabetic	non_smoker	treated	72	148	54	132	21.4111	24.6426	30.4132	5.77065	Yes	Yes	Yes	Yes	Yes	Yes
57435	female	african	non_diabetic	non_smoker	untreated	56	238	54	145	6.3667	6.10018	9.34322	3.24304	Yes	No	Yes	No	Yes	Yes
57439	male	caucasian	non_diabetic	non_smoker	treated	47	220	51	151	4.50064	4.83789	7.30073	2.46283	No	No	No	No	Yes	No
57456	male	caucasian	non_diabetic	smoker	treated	54	152	34	127	11.4968	6.58308	15.2183	8.63518	Yes	Yes	Yes	No	Yes	Yes
57471	male	caucasian	non_diabetic	non_smoker	untreated	57	201	34	127	9.04616	9.33105	12.8808	3.54975	Yes	Yes	Yes	Yes	Yes	Yes
57475	male	caucasian	diabetic	non_smoker	treated	52	258	51	120	11.2784	11.6065	16.5554	4.94885	Yes	Yes	Yes	Yes	Yes	Yes
57478	female	caucasian	non_diabetic	smoker	treated	68	142	45	112	12.3363	10.2541	19.0303	8.7762	Yes	Yes	Yes	Yes	Yes	Yes
57512	female	caucasian	diabetic	non_smoker	treated	55	152	38	135	6.04365	6.81546	9.63415	2.81869	Yes	No	Yes	No	Yes	Yes
57526	female	african	diabetic	smoker	treated	56	148	36	117	19.0295	8.03164	23.0374	15.0057	Yes	Yes	Yes	Yes	Yes	Yes
57545	female	caucasian	non_diabetic	smoker	treated	53	181	47	143	7.41146	3.19693	10.1866	6.98968	Yes	No	No	No	Yes	Yes
57555	male	caucasian	non_diabetic	non_smoker	treated	71	155	52	97	12.3994	14.2222	17.9438	3.72159	Yes	Yes	Yes	Yes	Yes	Yes
57556	female	caucasian	diabetic	non_smoker	treated	43	195	39	131	3.28688	2.65668	4.34839	1.69171	No	No	No	No	No	No
57560	male	caucasian	non_diabetic	non_smoker	untreated	61	185	44	139	10.9509	11.9223	15.9502	4.02788	Yes	Yes	Yes	Yes	Yes	Yes
57577	male	caucasian	non_diabetic	non_smoker	treated	52	214	48	116	4.71932	5.03492	7.29861	2.26369	No	No	Yes	No	Yes	No
57601	male	african	non_diabetic	non_smoker	treated	41	233	60	155	7.71879	7.87716	10.1226	2.24546	Yes	Yes	Yes	Yes	Yes	Yes
57608	male	caucasian	diabetic	non_smoker	treated	56	188	28	112	15.96	16.1663	22.1916	6.02527	Yes	Yes	Yes	Yes	Yes	Yes
57624	female	african	non_diabetic	non_smoker	treated	63	269	67	161	17.4064	16.1633	21.7334	5.5701	Yes	Yes	Yes	Yes	Yes	Yes
57643	male	african	non_diabetic	non_smoker	treated	45	254	43	93	4.22692	4.21529	5.44798	1.23269	No	No	No	No	Yes	No
57658	female	caucasian	diabetic	non_smoker	treated	68	206	33	130	22.3415	26.5843	32.4359	5.85161	Yes	Yes	Yes	Yes	Yes	Yes
57685	male	caucasian	non_diabetic	non_smoker	treated	54	221	34	118	8.24762	8.28184	11.739	3.45719	Yes	Yes	Yes	Yes	Yes	Yes
57686	female	caucasian	non_diabetic	non_smoker	treated	69	195	49	124	10.8783	14.5548	17.9527	3.39787	Yes	Yes	Yes	Yes	Yes	Yes
57691	male	african	non_diabetic	non_smoker	treated	55	180	37	141	13.7993	13.1958	16.8129	3.61707	Yes	Yes	Yes	Yes	Yes	Yes
57704	female	caucasian	non_diabetic	non_smoker	treated	72	195	89	164	23.0486	34.1887	40.1503	5.96166	Yes	Yes	Yes	Yes	Yes	Yes
57720	male	caucasian	diabetic	non_smoker	treated	60	108	32	123	13.7752	15.9085	21.307	5.39845	Yes	Yes	Yes	Yes	Yes	Yes
57734	male	african	non_diabetic	non_smoker	treated	69	178	43	131	19.3344	17.8252	22.5368	4.71161	Yes	Yes	Yes	Yes	Yes	Yes
57748	female	caucasian	non_diabetic	non_smoker	treated	58	179	55	115	2.64643	3.30676	4.57237	1.26561	No	No	No	No	No	No
57780	male	caucasian	non_diabetic	smoker	treated	65	203	38	97	15.0781	11.4877	18.2552	6.76747	Yes	Yes	Yes	Yes	Yes	Yes
57785	male	caucasian	diabetic	non_smoker	treated	48	149	34	129	6.27511	6.94166	10.3313	3.38965	Yes	No	Yes	No	Yes	Yes
57815	male	caucasian	non_diabetic	non_smoker	treated	53	186	45	121	4.96749	5.41958	7.79028	2.3707	No	No	Yes	No	Yes	Yes
[truncated: 356 more rows]
